# Supplementary material for: Potential contribution of cereal and milk based fermented foods to dietary nutrient intake of 1-5 years old children in Central province in Zambia
Source: PLoS One. 2020 May 8;15(5):e0232824. doi: 10.1371/journal.pone.0232824 (PMC7209124; doi:10.1371/journal.pone.0232824)
Supplement: S1 Data — (CSV) [file pone.0232824.s001.csv]

ADM0_CODE	ADM0_NAME	ADM1_CODE	ADM1_NAME	ADM2_CODE	ADM2_NAME	ROUND	SURVEY_DAY	SUBJECT	CONSUMPTION_DAY	CONSUMPTION_MONTH	CONSUMPTION_YEAR	WEEK_DAY	EXCEPTION_DAY	CONSUMPTION_TIME_HOUR	CONSUMPTION_TIME_MINUTES	MEAL	PLACE	EAT_SEQ	FOOD_TYPE	RECIPE_CODE	RECIPE_DESCR	FOODEX2_RECIPE_CODE	FOODEX2_RECIPE_DESCR	AMOUNT_RECIPE	CODE_INGREDIENT	INGREDIENT	FOODEX2_INGR_CODE	FOODEX2_INGR_DESCR	FOOD_AMOUNT_UNPROC	FOOD_AMOUNT_PROC	ENERGY	WATER	PROTEIN	A_PROT	V_PROT	CARBOH	FAT	SAT_FAT	CALC	IRON	ZINC	VITC	THIA	RIBO	NIAC	VITB6	FOLA	VITB12	VITA
270	Zambia	3426	Central	65177	Mkushi	1	1	201410011			2009		5			4	3		1						4001	sweetpotato,yellow,w/skin,fresh,boiled	A010C#F28.A07GL$F10.A0F5H$F20.A07QE	Sweet potatoes, PROCESS = Boiling, QUALITATIVE-INFO = Yellow, PART-CONSUMED-ANALYSED = With peel		133	152		2.8			35.5	0.1		51	1.1	0.5	3.2	0.11	0.102	0.934	0.35	17	0	235
270	Zambia	3426	Central	65177	Mkushi	1	1	201410011			2009		5			2	3		1						26005	sugarcane,raw(nzimbe)	A032H#F27.A010V	Sucrose (common sugar), SOURCE-COMMODITIES = Sugar canes		17	9		0.1			2.2	0		1	0.2	0	0.5	0.003	0.002	0.017	0	0	0	0
270	Zambia	3426	Central	65177	Mkushi	1	1	201410011			2009		5			2	3		3						801042	* maize flour,white variety,roller meal (unrefined),raw *boi	A002Q#F28.A07GL$F10.A0F2R$F10.A06HR	Maize flour, PROCESS = Boiling, QUALITATIVE-INFO = White, QUALITATIVE-INFO = Integral /not refined		35	126		2.4			26.9	1.4		2	0.8	0.6	0	0.047	0.027	0.399	0.065	5	0	0
270	Zambia	3426	Central	65177	Mkushi	1	1	201410011			2009		5			6	3		3						801042	* maize flour,white variety,roller meal (unrefined),raw *boi	A002Q#F28.A07GL$F10.A0F2R$F10.A06HR	Maize flour, PROCESS = Boiling, QUALITATIVE-INFO = White, QUALITATIVE-INFO = Integral /not refined		51	184		3.5			39.2	2		3	1.2	0.9	0	0.069	0.039	0.581	0.094	8	0	0
270	Zambia	3426	Central	65177	Mkushi	1	1	201410011			2009		5			6	3		3						806009	* beans,pinto (kabulangeti),dried,raw *boiled*	A012S#F28.A07GL	Beans (dry) and similar-, PROCESS = Boiling		15	52		3.2			9.4	0.2		14	0.8	0.3	0.7	0.043	0.024	0.141	0.036	51	0	0
270	Zambia	3426	Central	65177	Mkushi	1	1	201410011			2009		5			6	3		3						806069	* beans, white (navy), dried, raw *boiled*	A012X#F28.A07GL$F10.A0F2R	Navy beans (dry seeds), PROCESS = Boiling, QUALITATIVE-INFO = White		3	10		0.7			1.8	0		6	0.3	0.1	0	0.005	0.003	0.011	0.005	8	0	0
270	Zambia	3426	Central	65177	Mkushi	1	1	201410011			2009		5			6	3		3						806071	* beans, lusaka, dried, raw *boiled*	A012S#F28.A07GL$F10.A0F5H	Beans (dry) and similar-, PROCESS = Boiling, QUALITATIVE-INFO = Yellow		8	13		0.9			2.3	0		4	0.2	0.1	0.1	0.01	0.005	0.041	0.007	6	0	0
270	Zambia	3426	Central	65177	Mkushi	1	1	201410011			2009		5			6	3		3						808007	* groundnuts, powder, raw, *boiled*	A015H#F28.A07LA$F28.A07KG$F28.A07GL$F03.A06JD	Peanuts, PROCESS = Grinding / milling / crushing, PROCESS = Drying (dehydration), PROCESS = Boiling, PHYSICAL-STATE = Powder		6	34		1.5			1	3		6	0.3	0.2	0	0.038	0.008	0.724	0.021	14	0	0
270	Zambia	3426	Central	65177	Mkushi	1	1	201410011			2009		5			6	3		3						818021	* sweetpotato leaves, fresh, raw, *boiled*	A00NX#F28.A07GL	Sweet potato leaves, PROCESS = Boiling		9	3		0.4			0.6	0		3	0.1	0	1	0.014	0.031	0.102	0.017	7	0	5
270	Zambia	3426	Central	65177	Mkushi	1	1	201410011			2009		5			6	3		3						829052	* onion, large bulb, fresh, raw *boiled*	A00HC#F28.A07GL	Onions, PROCESS = Boiling		0	0		0			0	0		0	0	0	0	0	0	0	0	0	0	0
270	Zambia	3426	Central	65177	Mkushi	1	1	201410011			2009		5			6	3		3						829052	* onion, large bulb, fresh, raw *boiled*	A00HC#F28.A07GL	Onions, PROCESS = Boiling		1	0		0			0.1	0		0	0	0	0.1	0	0	0.001	0.001	0	0	0
270	Zambia	3426	Central	65177	Mkushi	1	1	201410011			2009		5			6	3		3						829052	* onion, large bulb, fresh, raw *boiled*	A00HC#F28.A07GL	Onions, PROCESS = Boiling		2	1		0			0.2	0		0	0	0	0.1	0.001	0.001	0.002	0.002	0	0	0
270	Zambia	3426	Central	65177	Mkushi	1	1	201410011			2009		5			6	3		3						829052	* onion, large bulb, fresh, raw *boiled*	A00HC#F28.A07GL	Onions, PROCESS = Boiling		3	1		0			0.3	0		1	0	0	0.2	0.001	0.001	0.003	0.002	0	0	0
270	Zambia	3426	Central	65177	Mkushi	1	1	201410011			2009		5			6	3		3						829063	* tomato,ripe,fresh,raw *boiled*	A0DMX#F28.A07GL$F10.A07XL	Tomatoes, PROCESS = Boiling, QUALITATIVE-INFO = Ripe / mature		2	0		0			0.1	0		0	0	0	0.2	0	0	0.011	0.001	0	0	1
270	Zambia	3426	Central	65177	Mkushi	1	1	201410011			2009		5			6	3		3						829063	* tomato,ripe,fresh,raw *boiled*	A0DMX#F28.A07GL$F10.A07XL	Tomatoes, PROCESS = Boiling, QUALITATIVE-INFO = Ripe / mature		9	2		0.1			0.4	0		1	0	0	1	0.002	0.002	0.051	0.005	1	0	3
270	Zambia	3426	Central	65177	Mkushi	1	1	201410011			2009		5			6	3		3						829063	* tomato,ripe,fresh,raw *boiled*	A0DMX#F28.A07GL$F10.A07XL	Tomatoes, PROCESS = Boiling, QUALITATIVE-INFO = Ripe / mature		5	1		0			0.2	0		1	0	0	0.5	0.001	0.001	0.028	0.003	1	0	2
270	Zambia	3426	Central	65177	Mkushi	1	1	201410011			2009		5			6	3		3						829063	* tomato,ripe,fresh,raw *boiled*	A0DMX#F28.A07GL$F10.A07XL	Tomatoes, PROCESS = Boiling, QUALITATIVE-INFO = Ripe / mature		5	1		0			0.2	0		1	0	0	0.5	0.001	0.001	0.028	0.003	1	0	2
270	Zambia	3426	Central	65177	Mkushi	2	2	201410011			2009		5			2	3		1						30021	mango,green,w/skin,fresh,raw	A01LF#F28.A07HS$F10.A0F2Q$F20.A07QQ	Mangoes, PROCESS = Raw, no heat treatment, QUALITATIVE-INFO = Green, PART-CONSUMED-ANALYSED = With skin		24	13		0.1			3.4	0		2	0.3	0.8	20.6	0.005	0.007	0.048	0.024	3	0	1
270	Zambia	3426	Central	65177	Mkushi	2	2	201410011			2009		5			6	3		3						801042	* maize flour,white variety,roller meal (unrefined),raw *boi	A002Q#F28.A07GL$F10.A0F2R$F10.A06HR	Maize flour, PROCESS = Boiling, QUALITATIVE-INFO = White, QUALITATIVE-INFO = Integral /not refined		97	350		6.7			74.6	3.8		6	2.2	1.6	0	0.131	0.074	1.106	0.179	15	0	0
270	Zambia	3426	Central	65177	Mkushi	2	2	201410011			2009		5			2	3		3						801042	* maize flour,white variety,roller meal (unrefined),raw *boi	A002Q#F28.A07GL$F10.A0F2R$F10.A06HR	Maize flour, PROCESS = Boiling, QUALITATIVE-INFO = White, QUALITATIVE-INFO = Integral /not refined		94	339		6.5			72.3	3.7		6	2.2	1.6	0	0.127	0.071	1.072	0.174	14	0	0
270	Zambia	3426	Central	65177	Mkushi	2	2	201410011			2009		5			6	3		3						808007	* groundnuts, powder, raw, *boiled*	A015H#F28.A07LA$F28.A07KG$F28.A07GL$F03.A06JD	Peanuts, PROCESS = Grinding / milling / crushing, PROCESS = Drying (dehydration), PROCESS = Boiling, PHYSICAL-STATE = Powder		27	153		7			4.3	13.3		25	1.2	0.9	0	0.173	0.036	3.258	0.094	65	0	0
270	Zambia	3426	Central	65177	Mkushi	2	2	201410011			2009		5			6	3		3						818001	* rape leaves,fresh,raw, *boiled*	A0DLD#F28.A07GL	Rape kales, PROCESS = Boiling		45	23		1.5			4.5	0.3		61	0.8	0.2	37.8	0.045	0.056	0.428	0.116	10	0	329
270	Zambia	3426	Central	65177	Mkushi	2	2	201410011			2009		5			2	3		3						818041	* cassava leaves, fresh, raw, *boiled*	A00NJ#F28.A07GL	Cassava leaves, PROCESS = Boiling		17	19		1.5			2.6	0.3		59	1.9	0	145.1	0.038	0.097	0.388	0.034	5	0	16
270	Zambia	3426	Central	65177	Mkushi	2	2	201410011			2009		5			6	3		3						829052	* onion, large bulb, fresh, raw *boiled*	A00HC#F28.A07GL	Onions, PROCESS = Boiling		8	3		0.1			0.7	0		2	0	0	0.5	0.002	0.002	0.009	0.006	1	0	0
270	Zambia	3426	Central	65177	Mkushi	2	2	201410011			2009		5			2	3		3						829052	* onion, large bulb, fresh, raw *boiled*	A00HC#F28.A07GL	Onions, PROCESS = Boiling		5	2		0.1			0.5	0		1	0	0	0.3	0.002	0.001	0.006	0.004	1	0	0
270	Zambia	3426	Central	65177	Mkushi	2	2	201410011			2009		5			2	3		3						829063	* tomato,ripe,fresh,raw *boiled*	A0DMX#F28.A07GL$F10.A07XL	Tomatoes, PROCESS = Boiling, QUALITATIVE-INFO = Ripe / mature		16	3		0.1			0.6	0		2	0	0	1.7	0.004	0.003	0.09	0.008	2	0	5
270	Zambia	3426	Central	65177	Mkushi	2	2	201410011			2009		5			6	3		3						829063	* tomato,ripe,fresh,raw *boiled*	A0DMX#F28.A07GL$F10.A07XL	Tomatoes, PROCESS = Boiling, QUALITATIVE-INFO = Ripe / mature		26	5		0.2			1	0.1		3	0.1	0.1	2.8	0.006	0.005	0.147	0.014	3	0	9
270	Zambia	3426	Central	65177	Mkushi	1	1	201410013			2009		5			4	3		1						4001	sweetpotato,yellow,w/skin,fresh,boiled	A010C#F28.A07GL$F10.A0F5H$F20.A07QE	Sweet potatoes, PROCESS = Boiling, QUALITATIVE-INFO = Yellow, PART-CONSUMED-ANALYSED = With peel		69	79		1.4			18.4	0.1		26	0.6	0.3	1.7	0.057	0.053	0.484	0.181	9	0	122
270	Zambia	3426	Central	65177	Mkushi	1	1	201410013			2009		5			2	3		1						26005	sugarcane,raw(nzimbe)	A032H#F27.A010V	Sucrose (common sugar), SOURCE-COMMODITIES = Sugar canes		17	9		0.1			2.2	0		1	0.2	0	0.5	0.003	0.002	0.017	0	0	0	0
270	Zambia	3426	Central	65177	Mkushi	1	1	201410013			2009		5			4	3		1						27204	beer,crude,ajono/malwa/tonto/others	A03MB#F04.A000Y	Beer, INGREDIENT = Common millet and similar-		417	171		1.3			15.4	0		21	0	0	0	0.042	0.125	2.127	0.209	25	0	0
270	Zambia	3426	Central	65177	Mkushi	1	1	201410013			2009		5			2	3		1						27204	beer,crude,ajono/malwa/tonto/others	A03MB#F04.A000Y	Beer, INGREDIENT = Common millet and similar-		354	145		1.1			13.1	0		18	0	0	0	0.035	0.106	1.805	0.177	21	0	0
270	Zambia	3426	Central	65177	Mkushi	1	1	201410013			2009		5			6	3		3						801042	* maize flour,white variety,roller meal (unrefined),raw *boi	A002Q#F28.A07GL$F10.A0F2R$F10.A06HR	Maize flour, PROCESS = Boiling, QUALITATIVE-INFO = White, QUALITATIVE-INFO = Integral /not refined		159	574		11			122.3	6.2		10	3.7	2.7	0	0.215	0.121	1.813	0.294	24	0	0
270	Zambia	3426	Central	65177	Mkushi	1	1	201410013			2009		5			6	3		3						806009	* beans,pinto (kabulangeti),dried,raw *boiled*	A012S#F28.A07GL	Beans (dry) and similar-, PROCESS = Boiling		41	142		8.8			25.7	0.5		37	2.1	0.9	1.9	0.117	0.065	0.385	0.097	140	0	0
270	Zambia	3426	Central	65177	Mkushi	1	1	201410013			2009		5			6	3		3						806069	* beans, white (navy), dried, raw *boiled*	A012X#F28.A07GL$F10.A0F2R	Navy beans (dry seeds), PROCESS = Boiling, QUALITATIVE-INFO = White		7	23		1.6			4.2	0.1		13	0.7	0.3	0	0.012	0.008	0.027	0.011	18	0	0
270	Zambia	3426	Central	65177	Mkushi	1	1	201410013			2009		5			6	3		3						806071	* beans, lusaka, dried, raw *boiled*	A012S#F28.A07GL$F10.A0F5H	Beans (dry) and similar-, PROCESS = Boiling, QUALITATIVE-INFO = Yellow		21	34		2.3			6	0.1		11	0.5	0.2	0.2	0.025	0.013	0.107	0.018	15	0	1
270	Zambia	3426	Central	65177	Mkushi	1	1	201410013			2009		5			6	3		3						808007	* groundnuts, powder, raw, *boiled*	A015H#F28.A07LA$F28.A07KG$F28.A07GL$F03.A06JD	Peanuts, PROCESS = Grinding / milling / crushing, PROCESS = Drying (dehydration), PROCESS = Boiling, PHYSICAL-STATE = Powder		26	147		6.7			4.2	12.8		24	1.2	0.9	0	0.166	0.035	3.137	0.09	62	0	0
270	Zambia	3426	Central	65177	Mkushi	1	1	201410013			2009		5			6	3		3						818021	* sweetpotato leaves, fresh, raw, *boiled*	A00NX#F28.A07GL	Sweet potato leaves, PROCESS = Boiling		44	15		1.8			2.8	0.1		16	0.4	0.1	4.8	0.069	0.152	0.497	0.084	35	0	22
270	Zambia	3426	Central	65177	Mkushi	1	1	201410013			2009		5			6	3		3						829052	* onion, large bulb, fresh, raw *boiled*	A00HC#F28.A07GL	Onions, PROCESS = Boiling		8	3		0.1			0.7	0		2	0	0	0.5	0.002	0.002	0.009	0.006	1	0	0
270	Zambia	3426	Central	65177	Mkushi	1	1	201410013			2009		5			6	3		3						829052	* onion, large bulb, fresh, raw *boiled*	A00HC#F28.A07GL	Onions, PROCESS = Boiling		7	3		0.1			0.7	0		2	0	0	0.4	0.002	0.002	0.008	0.005	1	0	0
270	Zambia	3426	Central	65177	Mkushi	1	1	201410013			2009		5			6	3		3						829052	* onion, large bulb, fresh, raw *boiled*	A00HC#F28.A07GL	Onions, PROCESS = Boiling		4	2		0			0.4	0		1	0	0	0.3	0.001	0.001	0.005	0.003	1	0	0
270	Zambia	3426	Central	65177	Mkushi	1	1	201410013			2009		5			6	3		3						829052	* onion, large bulb, fresh, raw *boiled*	A00HC#F28.A07GL	Onions, PROCESS = Boiling		1	0		0			0.1	0		0	0	0	0.1	0	0	0.001	0.001	0	0	0
270	Zambia	3426	Central	65177	Mkushi	1	1	201410013			2009		5			6	3		3						829063	* tomato,ripe,fresh,raw *boiled*	A0DMX#F28.A07GL$F10.A07XL	Tomatoes, PROCESS = Boiling, QUALITATIVE-INFO = Ripe / mature		26	5		0.2			1	0.1		3	0.1	0.1	2.8	0.006	0.005	0.147	0.014	3	0	9
270	Zambia	3426	Central	65177	Mkushi	1	1	201410013			2009		5			6	3		3						829063	* tomato,ripe,fresh,raw *boiled*	A0DMX#F28.A07GL$F10.A07XL	Tomatoes, PROCESS = Boiling, QUALITATIVE-INFO = Ripe / mature		13	2		0.1			0.5	0		1	0	0	1.4	0.003	0.002	0.073	0.007	1	0	4
270	Zambia	3426	Central	65177	Mkushi	1	1	201410013			2009		5			6	3		3						829063	* tomato,ripe,fresh,raw *boiled*	A0DMX#F28.A07GL$F10.A07XL	Tomatoes, PROCESS = Boiling, QUALITATIVE-INFO = Ripe / mature		25	5		0.2			1	0.1		3	0.1	0.1	2.7	0.006	0.005	0.141	0.013	3	0	9
270	Zambia	3426	Central	65177	Mkushi	1	1	201410013			2009		5			6	3		3						829063	* tomato,ripe,fresh,raw *boiled*	A0DMX#F28.A07GL$F10.A07XL	Tomatoes, PROCESS = Boiling, QUALITATIVE-INFO = Ripe / mature		4	1		0			0.2	0		0	0	0	0.4	0.001	0.001	0.023	0.002	0	0	1
270	Zambia	3426	Central	65177	Mkushi	2	2	201410013			2009		5			6	3		1						17009	egg,chicken,whole,fried	A032C#F27.A031G	Fried eggs, SOURCE-COMMODITIES = Hen eggs		6	9		0.6			0	0.7		3	0.1	0.1	0	0.003	0.024	0.004	0.007	2	0.06	9
270	Zambia	3426	Central	65177	Mkushi	2	2	201410013			2009		5			2	3		1						30026	mango,ripe,wo/skin,fresh,raw	A01LF#F28.A07HS$F10.A07XL$F20.A07QR	Mangoes, PROCESS = Raw, no heat treatment, QUALITATIVE-INFO = Ripe / mature, PART-CONSUMED-ANALYSED = W/o skin		74	48		0.4			12.6	0.2		7	0.1	0	20.5	0.043	0.042	0.432	0.099	10	0	28
270	Zambia	3426	Central	65177	Mkushi	2	2	201410013			2009		5			6	3		3						801042	* maize flour,white variety,roller meal (unrefined),raw *boi	A002Q#F28.A07GL$F10.A0F2R$F10.A06HR	Maize flour, PROCESS = Boiling, QUALITATIVE-INFO = White, QUALITATIVE-INFO = Integral /not refined		230	830		15.9			176.9	9		14	5.3	3.9	0	0.311	0.175	2.622	0.426	35	0	0
270	Zambia	3426	Central	65177	Mkushi	2	2	201410013			2009		5			6	3		3						808007	* groundnuts, powder, raw, *boiled*	A015H#F28.A07LA$F28.A07KG$F28.A07GL$F03.A06JD	Peanuts, PROCESS = Grinding / milling / crushing, PROCESS = Drying (dehydration), PROCESS = Boiling, PHYSICAL-STATE = Powder		33	187		8.5			5.3	16.2		30	1.5	1.1	0	0.211	0.045	3.982	0.115	79	0	0
270	Zambia	3426	Central	65177	Mkushi	2	2	201410013			2009		5			6	3		3						818001	* rape leaves,fresh,raw, *boiled*	A0DLD#F28.A07GL	Rape kales, PROCESS = Boiling		55	28		1.8			5.5	0.4		74	0.9	0.2	46.2	0.054	0.068	0.523	0.141	12	0	402
270	Zambia	3426	Central	65177	Mkushi	2	2	201410013			2009		5			6	3		3						829052	* onion, large bulb, fresh, raw *boiled*	A00HC#F28.A07GL	Onions, PROCESS = Boiling		9	4		0.1			0.8	0		2	0	0	0.6	0.003	0.003	0.01	0.007	1	0	0
270	Zambia	3426	Central	65177	Mkushi	2	2	201410013			2009		5			6	3		3						829063	* tomato,ripe,fresh,raw *boiled*	A0DMX#F28.A07GL$F10.A07XL	Tomatoes, PROCESS = Boiling, QUALITATIVE-INFO = Ripe / mature		31	6		0.3			1.2	0.1		3	0.1	0.1	3.3	0.007	0.006	0.175	0.016	3	0	11
270	Zambia	3426	Central	65177	Mkushi	1	1	201410021			2009		5			4	3		1						4001	sweetpotato,yellow,w/skin,fresh,boiled	A010C#F28.A07GL$F10.A0F5H$F20.A07QE	Sweet potatoes, PROCESS = Boiling, QUALITATIVE-INFO = Yellow, PART-CONSUMED-ANALYSED = With peel		130	148		2.7			34.7	0.1		49	1	0.5	3.1	0.108	0.1	0.913	0.342	17	0	230
270	Zambia	3426	Central	65177	Mkushi	1	1	201410021			2009		5			6	3		3						801042	* maize flour,white variety,roller meal (unrefined),raw *boi	A002Q#F28.A07GL$F10.A0F2R$F10.A06HR	Maize flour, PROCESS = Boiling, QUALITATIVE-INFO = White, QUALITATIVE-INFO = Integral /not refined		68	245		4.7			52.3	2.7		4	1.6	1.2	0	0.092	0.052	0.775	0.126	10	0	0
270	Zambia	3426	Central	65177	Mkushi	1	1	201410021			2009		5			2	3		3						801042	* maize flour,white variety,roller meal (unrefined),raw *boi	A002Q#F28.A07GL$F10.A0F2R$F10.A06HR	Maize flour, PROCESS = Boiling, QUALITATIVE-INFO = White, QUALITATIVE-INFO = Integral /not refined		78	282		5.4			60	3		5	1.8	1.3	0	0.105	0.059	0.889	0.144	12	0	0
270	Zambia	3426	Central	65177	Mkushi	1	1	201410021			2009		5			6	3		3						801042	* maize flour,white variety,roller meal (unrefined),raw *boi	A002Q#F28.A07GL$F10.A0F2R$F10.A06HR	Maize flour, PROCESS = Boiling, QUALITATIVE-INFO = White, QUALITATIVE-INFO = Integral /not refined		25	90		1.7			19.2	1		2	0.6	0.4	0	0.034	0.019	0.285	0.046	4	0	0
270	Zambia	3426	Central	65177	Mkushi	1	1	201410021			2009		5			6	3		3						801042	* maize flour,white variety,roller meal (unrefined),raw *boi	A002Q#F28.A07GL$F10.A0F2R$F10.A06HR	Maize flour, PROCESS = Boiling, QUALITATIVE-INFO = White, QUALITATIVE-INFO = Integral /not refined		25	90		1.7			19.2	1		2	0.6	0.4	0	0.034	0.019	0.285	0.046	4	0	0
270	Zambia	3426	Central	65177	Mkushi	1	1	201410021			2009		5			6	3		3						806009	* beans,pinto (kabulangeti),dried,raw *boiled*	A012S#F28.A07GL	Beans (dry) and similar-, PROCESS = Boiling		18	62		3.9			11.3	0.2		16	0.9	0.4	0.8	0.051	0.029	0.169	0.043	61	0	0
270	Zambia	3426	Central	65177	Mkushi	1	1	201410021			2009		5			6	3		3						806069	* beans, white (navy), dried, raw *boiled*	A012X#F28.A07GL$F10.A0F2R	Navy beans (dry seeds), PROCESS = Boiling, QUALITATIVE-INFO = White		3	10		0.7			1.8	0		6	0.3	0.1	0	0.005	0.003	0.011	0.005	8	0	0
270	Zambia	3426	Central	65177	Mkushi	1	1	201410021			2009		5			6	3		3						806071	* beans, lusaka, dried, raw *boiled*	A012S#F28.A07GL$F10.A0F5H	Beans (dry) and similar-, PROCESS = Boiling, QUALITATIVE-INFO = Yellow		9	14		1			2.6	0.1		5	0.2	0.1	0.1	0.011	0.005	0.046	0.008	6	0	0
270	Zambia	3426	Central	65177	Mkushi	1	1	201410021			2009		5			2	3		3						808007	* groundnuts, powder, raw, *boiled*	A015H#F28.A07LA$F28.A07KG$F28.A07GL$F03.A06JD	Peanuts, PROCESS = Grinding / milling / crushing, PROCESS = Drying (dehydration), PROCESS = Boiling, PHYSICAL-STATE = Powder		14	79		3.6			2.3	6.9		13	0.6	0.5	0	0.09	0.019	1.689	0.049	34	0	0
270	Zambia	3426	Central	65177	Mkushi	1	1	201410021			2009		5			2	3		3						818021	* sweetpotato leaves, fresh, raw, *boiled*	A00NX#F28.A07GL	Sweet potato leaves, PROCESS = Boiling		23	8		0.9			1.5	0.1		9	0.2	0.1	2.5	0.036	0.079	0.26	0.044	18	0	12
270	Zambia	3426	Central	65177	Mkushi	1	1	201410021			2009		5			6	3		3						818051	* pumpkin leaves, fresh, raw, *boiled*	A16QL#F28.A07GL	Pumpkin leaves, PROCESS = Boiling		21	4		0.7			0.5	0.1		8	0.5	0	1.6	0.017	0.025	0.183	0.042	6	0	19
270	Zambia	3426	Central	65177	Mkushi	1	1	201410021			2009		5			6	3		3						829052	* onion, large bulb, fresh, raw *boiled*	A00HC#F28.A07GL	Onions, PROCESS = Boiling		1	0		0			0.1	0		0	0	0	0.1	0	0	0.001	0.001	0	0	0
270	Zambia	3426	Central	65177	Mkushi	1	1	201410021			2009		5			2	3		3						829052	* onion, large bulb, fresh, raw *boiled*	A00HC#F28.A07GL	Onions, PROCESS = Boiling		4	2		0			0.4	0		1	0	0	0.3	0.001	0.001	0.005	0.003	1	0	0
270	Zambia	3426	Central	65177	Mkushi	1	1	201410021			2009		5			6	3		3						829052	* onion, large bulb, fresh, raw *boiled*	A00HC#F28.A07GL	Onions, PROCESS = Boiling		2	1		0			0.2	0		0	0	0	0.1	0.001	0.001	0.002	0.002	0	0	0
270	Zambia	3426	Central	65177	Mkushi	1	1	201410021			2009		5			6	3		3						829052	* onion, large bulb, fresh, raw *boiled*	A00HC#F28.A07GL	Onions, PROCESS = Boiling		3	1		0			0.3	0		1	0	0	0.2	0.001	0.001	0.003	0.002	0	0	0
270	Zambia	3426	Central	65177	Mkushi	1	1	201410021			2009		5			6	3		3						829052	* onion, large bulb, fresh, raw *boiled*	A00HC#F28.A07GL	Onions, PROCESS = Boiling		6	2		0.1			0.6	0		1	0	0	0.4	0.002	0.002	0.007	0.005	1	0	0
270	Zambia	3426	Central	65177	Mkushi	1	1	201410021			2009		5			6	3		3						829063	* tomato,ripe,fresh,raw *boiled*	A0DMX#F28.A07GL$F10.A07XL	Tomatoes, PROCESS = Boiling, QUALITATIVE-INFO = Ripe / mature		19	3		0.2			0.7	0		2	0.1	0	2.1	0.004	0.003	0.107	0.01	2	0	6
270	Zambia	3426	Central	65177	Mkushi	1	1	201410021			2009		5			6	3		3						829063	* tomato,ripe,fresh,raw *boiled*	A0DMX#F28.A07GL$F10.A07XL	Tomatoes, PROCESS = Boiling, QUALITATIVE-INFO = Ripe / mature		11	2		0.1			0.4	0		1	0	0	1.2	0.002	0.002	0.062	0.006	1	0	4
270	Zambia	3426	Central	65177	Mkushi	1	1	201410021			2009		5			6	3		3						829063	* tomato,ripe,fresh,raw *boiled*	A0DMX#F28.A07GL$F10.A07XL	Tomatoes, PROCESS = Boiling, QUALITATIVE-INFO = Ripe / mature		2	0		0			0.1	0		0	0	0	0.2	0	0	0.011	0.001	0	0	1
270	Zambia	3426	Central	65177	Mkushi	1	1	201410021			2009		5			2	3		3						829063	* tomato,ripe,fresh,raw *boiled*	A0DMX#F28.A07GL$F10.A07XL	Tomatoes, PROCESS = Boiling, QUALITATIVE-INFO = Ripe / mature		13	2		0.1			0.5	0		1	0	0	1.4	0.003	0.002	0.073	0.007	1	0	4
270	Zambia	3426	Central	65177	Mkushi	1	1	201410021			2009		5			6	3		3						829063	* tomato,ripe,fresh,raw *boiled*	A0DMX#F28.A07GL$F10.A07XL	Tomatoes, PROCESS = Boiling, QUALITATIVE-INFO = Ripe / mature		6	1		0.1			0.2	0		1	0	0	0.6	0.001	0.001	0.034	0.003	1	0	2
270	Zambia	3426	Central	65177	Mkushi	2	2	201410021			2009		5			6	3		1						17006	egg,whole,chicken, scrambled	A032A#F27.A031G$F28.A0BA1$F28.A0CRL	Hardened egg products, SOURCE-COMMODITIES = Hen eggs, PROCESS = Cooking and similar thermal preparation processes, PROCESS = Mixing		28	47		3.1			0.6	3.4		20	0.3	0.3	0.1	0.015	0.122	0.022	0.033	8	0	40
270	Zambia	3426	Central	65177	Mkushi	2	2	201410021			2009		5			2	3		1						26011	bee honey,raw,refined	A033J#F10.A07XK	Honey, QUALITATIVE-INFO = White/refined		68	207		0.2			56	0		4	0.3	0.1	0.3	0	0.026	0.082	0.016	1	0	0
270	Zambia	3426	Central	65177	Mkushi	2	2	201410021			2009		5			2	3		1						30025	mango,ripe,w/skin,fresh,raw	A01LF#F28.A07HS$F10.A07XL$F20.A07QQ	Mangoes, PROCESS = Raw, no heat treatment, QUALITATIVE-INFO = Ripe / mature, PART-CONSUMED-ANALYSED = With skin		85	55		0.4			14.5	0.3		9	0.1	0	23.5	0.049	0.048	0.496	0.114	12	0	32
270	Zambia	3426	Central	65177	Mkushi	2	2	201410021			2009		5			6	3		3						801042	* maize flour,white variety,roller meal (unrefined),raw *boi	A002Q#F28.A07GL$F10.A0F2R$F10.A06HR	Maize flour, PROCESS = Boiling, QUALITATIVE-INFO = White, QUALITATIVE-INFO = Integral /not refined		93	336		6.4			71.5	3.6		6	2.1	1.6	0	0.126	0.071	1.06	0.172	14	0	0
270	Zambia	3426	Central	65177	Mkushi	2	2	201410021			2009		5			6	3		3						818001	* rape leaves,fresh,raw, *boiled*	A0DLD#F28.A07GL	Rape kales, PROCESS = Boiling		10	5		0.3			1	0.1		14	0.2	0	8.4	0.01	0.012	0.095	0.026	2	0	73
270	Zambia	3426	Central	65177	Mkushi	2	2	201410021			2009		5			6	3		3						829052	* onion, large bulb, fresh, raw *boiled*	A00HC#F28.A07GL	Onions, PROCESS = Boiling		3	1		0			0.3	0		1	0	0	0.2	0.001	0.001	0.003	0.002	0	0	0
270	Zambia	3426	Central	65177	Mkushi	2	2	201410021			2009		5			6	3		3						829063	* tomato,ripe,fresh,raw *boiled*	A0DMX#F28.A07GL$F10.A07XL	Tomatoes, PROCESS = Boiling, QUALITATIVE-INFO = Ripe / mature		9	2		0.1			0.4	0		1	0	0	1	0.002	0.002	0.051	0.005	1	0	3
270	Zambia	3426	Central	65177	Mkushi	1	1	201410023			2009		5			7	3		1						1306	bread,rolls,dinner,plain	A004X	Wheat bread and rolls		151	468		16.5			78.5	9.8		269	5.6	1.5	0.3	0.794	0.565	8.104	0.146	227	0	2
270	Zambia	3426	Central	65177	Mkushi	1	1	201410023			2009		5			4	3		1						8003	groundnuts,dried,roasted	A015H#F28.A07KG$F28.A07GY	Peanuts, PROCESS = Drying (dehydration), PROCESS = Roasting		96	562		22.8			20.6	47.7		52	2.2	3.2	0	0.42	0.094	12.984	0.246	139	0	0
270	Zambia	3426	Central	65177	Mkushi	1	1	201410023			2009		5			4	3		1						17009	egg,chicken,whole,fried	A032C#F27.A031G	Fried eggs, SOURCE-COMMODITIES = Hen eggs		29	46		3.1			0.2	3.5		14	0.5	0.3	0	0.017	0.117	0.017	0.035	11	0.29	45
270	Zambia	3426	Central	65177	Mkushi	1	1	201410023			2009		5			4	3		3						801042	* maize flour,white variety,roller meal (unrefined),raw *boi	A002Q#F28.A07GL$F10.A0F2R$F10.A06HR	Maize flour, PROCESS = Boiling, QUALITATIVE-INFO = White, QUALITATIVE-INFO = Integral /not refined		440	1588		30.4			338.4	17.2		26	10.1	7.5	0	0.594	0.334	5.016	0.814	66	0	0
270	Zambia	3426	Central	65177	Mkushi	1	1	201410023			2009		5			2	3		3						801042	* maize flour,white variety,roller meal (unrefined),raw *boi	A002Q#F28.A07GL$F10.A0F2R$F10.A06HR	Maize flour, PROCESS = Boiling, QUALITATIVE-INFO = White, QUALITATIVE-INFO = Integral /not refined		108	390		7.5			83.1	4.2		6	2.5	1.8	0	0.146	0.082	1.231	0.2	16	0	0
270	Zambia	3426	Central	65177	Mkushi	1	1	201410023			2009		5			7	3		3						801042	* maize flour,white variety,roller meal (unrefined),raw *boi	A002Q#F28.A07GL$F10.A0F2R$F10.A06HR	Maize flour, PROCESS = Boiling, QUALITATIVE-INFO = White, QUALITATIVE-INFO = Integral /not refined		60	217		4.1			46.1	2.3		4	1.4	1	0	0.081	0.046	0.684	0.111	9	0	0
270	Zambia	3426	Central	65177	Mkushi	1	1	201410023			2009		5			4	3		3						801042	* maize flour,white variety,roller meal (unrefined),raw *boi	A002Q#F28.A07GL$F10.A0F2R$F10.A06HR	Maize flour, PROCESS = Boiling, QUALITATIVE-INFO = White, QUALITATIVE-INFO = Integral /not refined		61	220		4.2			46.9	2.4		4	1.4	1	0	0.082	0.046	0.695	0.113	9	0	0
270	Zambia	3426	Central	65177	Mkushi	1	1	201410023			2009		5			6	3		3						801042	* maize flour,white variety,roller meal (unrefined),raw *boi	A002Q#F28.A07GL$F10.A0F2R$F10.A06HR	Maize flour, PROCESS = Boiling, QUALITATIVE-INFO = White, QUALITATIVE-INFO = Integral /not refined		50	181		3.5			38.5	2		3	1.2	0.9	0	0.068	0.038	0.57	0.093	8	0	0
270	Zambia	3426	Central	65177	Mkushi	1	1	201410023			2009		5			7	3		3						806009	* beans,pinto (kabulangeti),dried,raw *boiled*	A012S#F28.A07GL	Beans (dry) and similar-, PROCESS = Boiling		19	66		4.1			11.9	0.2		17	1	0.4	0.9	0.054	0.03	0.178	0.045	65	0	0
270	Zambia	3426	Central	65177	Mkushi	1	1	201410023			2009		5			7	3		3						806069	* beans, white (navy), dried, raw *boiled*	A012X#F28.A07GL$F10.A0F2R	Navy beans (dry seeds), PROCESS = Boiling, QUALITATIVE-INFO = White		3	10		0.7			1.8	0		6	0.3	0.1	0	0.005	0.003	0.011	0.005	8	0	0
270	Zambia	3426	Central	65177	Mkushi	1	1	201410023			2009		5			7	3		3						806071	* beans, lusaka, dried, raw *boiled*	A012S#F28.A07GL$F10.A0F5H	Beans (dry) and similar-, PROCESS = Boiling, QUALITATIVE-INFO = Yellow		10	16		1.1			2.9	0.1		5	0.2	0.1	0.1	0.012	0.006	0.051	0.009	7	0	0
270	Zambia	3426	Central	65177	Mkushi	1	1	201410023			2009		5			2	3		3						808007	* groundnuts, powder, raw, *boiled*	A015H#F28.A07LA$F28.A07KG$F28.A07GL$F03.A06JD	Peanuts, PROCESS = Grinding / milling / crushing, PROCESS = Drying (dehydration), PROCESS = Boiling, PHYSICAL-STATE = Powder		11	62		2.8			1.8	5.4		10	0.5	0.4	0	0.07	0.015	1.327	0.038	26	0	0
270	Zambia	3426	Central	65177	Mkushi	1	1	201410023			2009		5			4	3		3						815026	* fish,kasepa (type 9),dried,raw *boiled*	A02JP#F01.A0GVJ$F27.A026X$F28.A07GL	Dried fish, SOURCE = Microthrissa (generic) (as animal), SOURCE-COMMODITIES = Freshwater fish, PROCESS = Boiling		34	125		14.2			0	7.1		45	0.9	0.8	0.4	0.066	0.175	2.412	0.215	7	9.52	20
270	Zambia	3426	Central	65177	Mkushi	1	1	201410023			2009		5			4	3		3						818001	* rape leaves,fresh,raw, *boiled*	A0DLD#F28.A07GL	Rape kales, PROCESS = Boiling		58	29		1.9			5.8	0.4		78	1	0.2	48.7	0.057	0.072	0.551	0.149	13	0	424
270	Zambia	3426	Central	65177	Mkushi	1	1	201410023			2009		5			2	3		3						818021	* sweetpotato leaves, fresh, raw, *boiled*	A00NX#F28.A07GL	Sweet potato leaves, PROCESS = Boiling		18	6		0.7			1.2	0.1		7	0.2	0.1	2	0.028	0.062	0.203	0.034	14	0	9
270	Zambia	3426	Central	65177	Mkushi	1	1	201410023			2009		5			4	3		3						829052	* onion, large bulb, fresh, raw *boiled*	A00HC#F28.A07GL	Onions, PROCESS = Boiling		15	6		0.2			1.4	0		3	0	0	0.9	0.005	0.004	0.017	0.012	2	0	0
270	Zambia	3426	Central	65177	Mkushi	1	1	201410023			2009		5			7	3		3						829052	* onion, large bulb, fresh, raw *boiled*	A00HC#F28.A07GL	Onions, PROCESS = Boiling		2	1		0			0.2	0		0	0	0	0.1	0.001	0.001	0.002	0.002	0	0	0
270	Zambia	3426	Central	65177	Mkushi	1	1	201410023			2009		5			2	3		3						829052	* onion, large bulb, fresh, raw *boiled*	A00HC#F28.A07GL	Onions, PROCESS = Boiling		3	1		0			0.3	0		1	0	0	0.2	0.001	0.001	0.003	0.002	0	0	0
270	Zambia	3426	Central	65177	Mkushi	1	1	201410023			2009		5			4	3		3						829052	* onion,large bulb,fresh,raw *boiled*	A00HC#F28.A07GL	Onions, PROCESS = Boiling		3	1		0			0.3	0		1	0	0	0.2	0.001	0.001	0.003	0.002	0	0	0
270	Zambia	3426	Central	65177	Mkushi	1	1	201410023			2009		5			7	3		3						829052	* onion, large bulb, fresh, raw *boiled*	A00HC#F28.A07GL	Onions, PROCESS = Boiling		3	1		0			0.3	0		1	0	0	0.2	0.001	0.001	0.003	0.002	0	0	0
270	Zambia	3426	Central	65177	Mkushi	1	1	201410023			2009		5			7	3		3						829052	* onion, large bulb, fresh, raw *boiled*	A00HC#F28.A07GL	Onions, PROCESS = Boiling		1	0		0			0.1	0		0	0	0	0.1	0	0	0.001	0.001	0	0	0
270	Zambia	3426	Central	65177	Mkushi	1	1	201410023			2009		5			4	3		3						829052	* onion, large bulb, fresh, raw *boiled*	A00HC#F28.A07GL	Onions, PROCESS = Boiling		11	4		0.1			1	0		3	0	0	0.7	0.003	0.003	0.013	0.009	1	0	0
270	Zambia	3426	Central	65177	Mkushi	1	1	201410023			2009		5			4	3		3						829063	* tomato,ripe,fresh,raw *boiled*	A0DMX#F28.A07GL$F10.A07XL	Tomatoes, PROCESS = Boiling, QUALITATIVE-INFO = Ripe / mature		53	10		0.5			2.1	0.1		5	0.2	0.1	5.7	0.012	0.01	0.299	0.028	6	0	18
270	Zambia	3426	Central	65177	Mkushi	1	1	201410023			2009		5			4	3		3						829063	* tomato,ripe,fresh,raw *boiled*	A0DMX#F28.A07GL$F10.A07XL	Tomatoes, PROCESS = Boiling, QUALITATIVE-INFO = Ripe / mature		36	6		0.3			1.4	0.1		4	0.1	0.1	3.9	0.008	0.006	0.203	0.019	4	0	12
270	Zambia	3426	Central	65177	Mkushi	1	1	201410023			2009		5			4	3		3						829063	* tomato,ripe,fresh,raw *boiled*	A0DMX#F28.A07GL$F10.A07XL	Tomatoes, PROCESS = Boiling, QUALITATIVE-INFO = Ripe / mature		25	5		0.2			1	0.1		3	0.1	0.1	2.7	0.006	0.005	0.141	0.013	3	0	9
270	Zambia	3426	Central	65177	Mkushi	1	1	201410023			2009		5			7	3		3						829063	* tomato,ripe,fresh,raw *boiled*	A0DMX#F28.A07GL$F10.A07XL	Tomatoes, PROCESS = Boiling, QUALITATIVE-INFO = Ripe / mature		12	2		0.1			0.5	0		1	0	0	1.3	0.003	0.002	0.068	0.006	1	0	4
270	Zambia	3426	Central	65177	Mkushi	1	1	201410023			2009		5			7	3		3						829063	* tomato,ripe,fresh,raw *boiled*	A0DMX#F28.A07GL$F10.A07XL	Tomatoes, PROCESS = Boiling, QUALITATIVE-INFO = Ripe / mature		2	0		0			0.1	0		0	0	0	0.2	0	0	0.011	0.001	0	0	1
270	Zambia	3426	Central	65177	Mkushi	1	1	201410023			2009		5			7	3		3						829063	* tomato,ripe,fresh,raw *boiled*	A0DMX#F28.A07GL$F10.A07XL	Tomatoes, PROCESS = Boiling, QUALITATIVE-INFO = Ripe / mature		6	1		0.1			0.2	0		1	0	0	0.6	0.001	0.001	0.034	0.003	1	0	2
270	Zambia	3426	Central	65177	Mkushi	1	1	201410023			2009		5			2	3		3						829063	* tomato,ripe,fresh,raw *boiled*	A0DMX#F28.A07GL$F10.A07XL	Tomatoes, PROCESS = Boiling, QUALITATIVE-INFO = Ripe / mature		10	2		0.1			0.4	0		1	0	0	1.1	0.002	0.002	0.056	0.005	1	0	3
270	Zambia	3426	Central	65177	Mkushi	1	1	201410101			2009		5			2	3		1						4001	sweetpotato,yellow,w/skin,fresh,boiled	A010C#F28.A07GL$F10.A0F5H$F20.A07QE	Sweet potatoes, PROCESS = Boiling, QUALITATIVE-INFO = Yellow, PART-CONSUMED-ANALYSED = With peel		234	267		4.9			62.5	0.2		89	1.9	0.9	5.6	0.194	0.18	1.643	0.615	30	0	414
270	Zambia	3426	Central	65177	Mkushi	1	1	201410101			2009		5			4	3		3						801042	* maize flour,white variety,roller meal (unrefined),raw *boi	A002Q#F28.A07GL$F10.A0F2R$F10.A06HR	Maize flour, PROCESS = Boiling, QUALITATIVE-INFO = White, QUALITATIVE-INFO = Integral /not refined		65	235		4.5			50	2.5		4	1.5	1.1	0	0.088	0.049	0.741	0.12	10	0	0
270	Zambia	3426	Central	65177	Mkushi	1	1	201410101			2009		5			6	3		3						801042	* maize flour,white variety,roller meal (unrefined),raw *boi	A002Q#F28.A07GL$F10.A0F2R$F10.A06HR	Maize flour, PROCESS = Boiling, QUALITATIVE-INFO = White, QUALITATIVE-INFO = Integral /not refined		38	137		2.6			29.2	1.5		2	0.9	0.6	0	0.051	0.029	0.433	0.07	6	0	0
270	Zambia	3426	Central	65177	Mkushi	1	1	201410101			2009		5			6	3		3						815006	* fish,kasepa(type 6),fresh,raw *boiled*	A026X#F01.A0GVJ$F28.A07GL	Freshwater fish, SOURCE = Microthrissa (generic) (as animal), PROCESS = Boiling		27	26		5.4			0	0.5		3	0.2	0.1	0	0.009	0.015	0.894	0.035	5	0	0
270	Zambia	3426	Central	65177	Mkushi	1	1	201410101			2009		5			4	3		3						818051	* pumpkin leaves, fresh, raw, *boiled*	A16QL#F28.A07GL	Pumpkin leaves, PROCESS = Boiling		45	9		1.4			1	0.2		18	1	0.1	3.5	0.036	0.054	0.392	0.09	12	0	41
270	Zambia	3426	Central	65177	Mkushi	1	1	201410101			2009		5			6	3		3						829052	* onion, large bulb, fresh, raw *boiled*	A00HC#F28.A07GL	Onions, PROCESS = Boiling		8	3		0.1			0.7	0		2	0	0	0.5	0.002	0.002	0.009	0.006	1	0	0
270	Zambia	3426	Central	65177	Mkushi	1	1	201410101			2009		5			4	3		3						829052	* onion, large bulb, fresh, raw *boiled*	A00HC#F28.A07GL	Onions, PROCESS = Boiling		12	5		0.1			1.1	0		3	0	0	0.8	0.004	0.003	0.014	0.009	2	0	0
270	Zambia	3426	Central	65177	Mkushi	1	1	201410101			2009		5			4	3		3						829063	* tomato,ripe,fresh,raw *boiled*	A0DMX#F28.A07GL$F10.A07XL	Tomatoes, PROCESS = Boiling, QUALITATIVE-INFO = Ripe / mature		41	7		0.4			1.6	0.1		4	0.1	0.1	4.4	0.009	0.007	0.231	0.021	5	0	14
270	Zambia	3426	Central	65177	Mkushi	1	1	201410101			2009		5			6	3		3						829063	* tomato,ripe,fresh,raw *boiled*	A0DMX#F28.A07GL$F10.A07XL	Tomatoes, PROCESS = Boiling, QUALITATIVE-INFO = Ripe / mature		14	3		0.1			0.5	0		1	0	0	1.5	0.003	0.003	0.079	0.007	2	0	5
270	Zambia	3426	Central	65177	Mkushi	2	2	201410101			2009		5			2	3		1						14009	fish,bream(type2),fresh,boiled	A029V#F28.A07GL	Sea bream, PROCESS = Boiling		69	69		14.4			0	1.2		7	0.4	0.2	0	0.028	0.045	2.792	0.104	15	0.69	0
270	Zambia	3426	Central	65177	Mkushi	2	2	201410101			2009		5			2	3		1						30021	mango,green,w/skin,fresh,raw	A01LF#F28.A07HS$F10.A0F2Q$F20.A07QQ	Mangoes, PROCESS = Raw, no heat treatment, QUALITATIVE-INFO = Green, PART-CONSUMED-ANALYSED = With skin		27	15		0.1			3.8	0		2	0.4	0.9	23.2	0.005	0.008	0.054	0.027	3	0	1
270	Zambia	3426	Central	65177	Mkushi	2	2	201410101			2009		5			4	3		1						30033	papaya,ripe,fresh,raw	A01LG#F28.A07HS$F10.A07XL	Papayas, PROCESS = Raw, no heat treatment, QUALITATIVE-INFO = Ripe / mature		58	23		0.3			5.7	0.1		14	0.1	0.1	35.8	0.016	0.019	0.196	0.011	22	0	32
270	Zambia	3426	Central	65177	Mkushi	2	2	201410101			2009		5			6	3		3						801106	* sorghum flour,raw *boiled*	A003T#F28.A07GL	Sorghum flour, PROCESS = Boiling		118	400		13.3			88	3.9		8	5	1.9	0	0.153	0.159	2.072	0.089	9	0	0
270	Zambia	3426	Central	65177	Mkushi	2	2	201410101			2009		5			2	3		3						801106	* sorghum flour,raw *boiled*	A003T#F28.A07GL	Sorghum flour, PROCESS = Boiling		57	193		6.4			42.5	1.9		4	2.4	0.9	0	0.074	0.077	1.001	0.043	5	0	0
270	Zambia	3426	Central	65177	Mkushi	2	2	201410101			2009		5			6	3		3						818001	* rape leaves,fresh,raw, *boiled*	A0DLD#F28.A07GL	Rape kales, PROCESS = Boiling		33	17		1.1			3.3	0.2		45	0.6	0.1	27.7	0.033	0.041	0.314	0.085	7	0	241
270	Zambia	3426	Central	65177	Mkushi	2	2	201410101			2009		5			6	3		3						829052	* onion, large bulb, fresh, raw *boiled*	A00HC#F28.A07GL	Onions, PROCESS = Boiling		9	4		0.1			0.8	0		2	0	0	0.6	0.003	0.003	0.01	0.007	1	0	0
270	Zambia	3426	Central	65177	Mkushi	2	2	201410101			2009		5			6	3		3						829063	* tomato,ripe,fresh,raw *boiled*	A0DMX#F28.A07GL$F10.A07XL	Tomatoes, PROCESS = Boiling, QUALITATIVE-INFO = Ripe / mature		30	5		0.3			1.2	0.1		3	0.1	0.1	3.2	0.007	0.005	0.169	0.016	3	0	10
270	Zambia	3426	Central	65177	Mkushi	2	2	201410102			2009		5			2	3		3						801042	* maize flour,white variety,roller meal (unrefined),raw *boi	A002Q#F28.A07GL$F10.A0F2R$F10.A06HR	Maize flour, PROCESS = Boiling, QUALITATIVE-INFO = White, QUALITATIVE-INFO = Integral /not refined		4	14		0.3			3.1	0.2		0	0.1	0.1	0	0.005	0.003	0.046	0.007	1	0	0
270	Zambia	3426	Central	65177	Mkushi	2	2	201410102			2009		5			4	3		3						801042	* maize flour,white variety,roller meal (unrefined),raw *boi	A002Q#F28.A07GL$F10.A0F2R$F10.A06HR	Maize flour, PROCESS = Boiling, QUALITATIVE-INFO = White, QUALITATIVE-INFO = Integral /not refined		6	22		0.4			4.6	0.2		0	0.1	0.1	0	0.008	0.005	0.068	0.011	1	0	0
270	Zambia	3426	Central	65177	Mkushi	1	1	201410103			2009		5			2	3		1						4001	sweetpotato,yellow,w/skin,fresh,boiled	A010C#F28.A07GL$F10.A0F5H$F20.A07QE	Sweet potatoes, PROCESS = Boiling, QUALITATIVE-INFO = Yellow, PART-CONSUMED-ANALYSED = With peel		819	934		17.2			218.7	0.8		311	6.6	3.3	19.7	0.68	0.631	5.749	2.154	106	0	1450
270	Zambia	3426	Central	65177	Mkushi	1	1	201410103			2009		5			6	3		3						801042	* maize flour,white variety,roller meal (unrefined),raw *boi	A002Q#F28.A07GL$F10.A0F2R$F10.A06HR	Maize flour, PROCESS = Boiling, QUALITATIVE-INFO = White, QUALITATIVE-INFO = Integral /not refined		109	393		7.5			83.8	4.3		7	2.5	1.9	0	0.147	0.083	1.243	0.202	16	0	0
270	Zambia	3426	Central	65177	Mkushi	1	1	201410103			2009		5			4	3		3						801042	* maize flour,white variety,roller meal (unrefined),raw *boi	A002Q#F28.A07GL$F10.A0F2R$F10.A06HR	Maize flour, PROCESS = Boiling, QUALITATIVE-INFO = White, QUALITATIVE-INFO = Integral /not refined		109	393		7.5			83.8	4.3		7	2.5	1.9	0	0.147	0.083	1.243	0.202	16	0	0
270	Zambia	3426	Central	65177	Mkushi	1	1	201410103			2009		5			6	3		3						815026	* fish,kasepa (type 9),dried,raw *boiled*	A02JP#F01.A0GVJ$F27.A026X$F28.A07GL	Dried fish, SOURCE = Microthrissa (generic) (as animal), SOURCE-COMMODITIES = Freshwater fish, PROCESS = Boiling		30	110		12.5			0	6.3		40	0.8	0.7	0.4	0.058	0.154	2.129	0.189	6	8.4	18
270	Zambia	3426	Central	65177	Mkushi	1	1	201410103			2009		5			4	3		3						818051	* pumpkin leaves, fresh, raw, *boiled*	A16QL#F28.A07GL	Pumpkin leaves, PROCESS = Boiling		91	17		2.8			2.1	0.4		35	2	0.2	7	0.073	0.109	0.792	0.182	25	0	84
270	Zambia	3426	Central	65177	Mkushi	1	1	201410103			2009		5			6	3		3						829052	* onion, large bulb, fresh, raw *boiled*	A00HC#F28.A07GL	Onions, PROCESS = Boiling		9	4		0.1			0.8	0		2	0	0	0.6	0.003	0.003	0.01	0.007	1	0	0
270	Zambia	3426	Central	65177	Mkushi	1	1	201410103			2009		5			4	3		3						829052	* onion, large bulb, fresh, raw *boiled*	A00HC#F28.A07GL	Onions, PROCESS = Boiling		25	10		0.3			2.3	0		6	0.1	0.1	1.6	0.008	0.007	0.029	0.02	3	0	0
270	Zambia	3426	Central	65177	Mkushi	1	1	201410103			2009		5			4	3		3						829063	* tomato,ripe,fresh,raw *boiled*	A0DMX#F28.A07GL$F10.A07XL	Tomatoes, PROCESS = Boiling, QUALITATIVE-INFO = Ripe / mature		84	15		0.8			3.3	0.2		8	0.3	0.2	9.1	0.018	0.015	0.474	0.044	9	0	29
270	Zambia	3426	Central	65177	Mkushi	1	1	201410103			2009		5			6	3		3						829063	* tomato,ripe,fresh,raw *boiled*	A0DMX#F28.A07GL$F10.A07XL	Tomatoes, PROCESS = Boiling, QUALITATIVE-INFO = Ripe / mature		15	3		0.1			0.6	0		2	0	0	1.6	0.003	0.003	0.085	0.008	2	0	5
270	Zambia	3426	Central	65177	Mkushi	2	2	201410103			2009		5			6	3		1						14009	fish,bream(type2),fresh,boiled	A029V#F28.A07GL	Sea bream, PROCESS = Boiling		69	69		14.4			0	1.2		7	0.4	0.2	0	0.028	0.045	2.792	0.104	15	0.69	0
270	Zambia	3426	Central	65177	Mkushi	2	2	201410103			2009		5			2	3		1						30021	mango,green,w/skin,fresh,raw	A01LF#F28.A07HS$F10.A0F2Q$F20.A07QQ	Mangoes, PROCESS = Raw, no heat treatment, QUALITATIVE-INFO = Green, PART-CONSUMED-ANALYSED = With skin		42	23		0.2			5.9	0		3	0.6	1.5	36.1	0.008	0.013	0.084	0.042	5	0	2
270	Zambia	3426	Central	65177	Mkushi	2	2	201410103			2009		5			2	3		1						30033	papaya,ripe,fresh,raw	A01LG#F28.A07HS$F10.A07XL	Papayas, PROCESS = Raw, no heat treatment, QUALITATIVE-INFO = Ripe / mature		89	35		0.5			8.7	0.1		21	0.1	0.1	55	0.024	0.028	0.301	0.017	34	0	49
270	Zambia	3426	Central	65177	Mkushi	2	2	201410103			2009		5			2	3		3						801042	* maize flour,white variety,roller meal (unrefined),raw *boi	A002Q#F28.A07GL$F10.A0F2R$F10.A06HR	Maize flour, PROCESS = Boiling, QUALITATIVE-INFO = White, QUALITATIVE-INFO = Integral /not refined		93	336		6.4			71.5	3.6		6	2.1	1.6	0	0.126	0.071	1.06	0.172	14	0	0
270	Zambia	3426	Central	65177	Mkushi	2	2	201410103			2009		5			6	3		3						801106	* sorghum flour,raw *boiled*	A003T#F28.A07GL	Sorghum flour, PROCESS = Boiling		228	773		25.8			170.1	7.5		16	9.6	3.6	0	0.296	0.308	4.004	0.171	18	0	0
270	Zambia	3426	Central	65177	Mkushi	2	2	201410103			2009		5			2	3		3						801106	* sorghum flour,raw *boiled*	A003T#F28.A07GL	Sorghum flour, PROCESS = Boiling		198	671		22.4			147.7	6.5		14	8.3	3.2	0	0.257	0.267	3.477	0.149	16	0	0
270	Zambia	3426	Central	65177	Mkushi	2	2	201410103			2009		5			2	3		3						818001	* rape leaves,fresh,raw, *boiled*	A0DLD#F28.A07GL	Rape kales, PROCESS = Boiling		51	26		1.7			5.1	0.4		69	0.9	0.2	42.8	0.05	0.063	0.485	0.131	11	0	373
270	Zambia	3426	Central	65177	Mkushi	2	2	201410103			2009		5			6	3		3						829001	* cabbage,green,fresh, raw, *boiled*	A00GL#F28.A07GL$F10.A0F2Q	Kales and similar-, PROCESS = Boiling, QUALITATIVE-INFO = Green		54	14		0.7			3.1	0.1		22	0.3	0.1	16.8	0.027	0.022	0.119	0.059	20	0	3
270	Zambia	3426	Central	65177	Mkushi	2	2	201410103			2009		5			6	3		3						829052	* onion, large bulb, fresh, raw *boiled*	A00HC#F28.A07GL	Onions, PROCESS = Boiling		15	6		0.2			1.4	0		3	0	0	0.9	0.005	0.004	0.017	0.012	2	0	0
270	Zambia	3426	Central	65177	Mkushi	2	2	201410103			2009		5			2	3		3						829052	* onion, large bulb, fresh, raw *boiled*	A00HC#F28.A07GL	Onions, PROCESS = Boiling		14	6		0.2			1.3	0		3	0	0	0.9	0.004	0.004	0.016	0.011	2	0	0
270	Zambia	3426	Central	65177	Mkushi	2	2	201410103			2009		5			2	3		3						829063	* tomato,ripe,fresh,raw *boiled*	A0DMX#F28.A07GL$F10.A07XL	Tomatoes, PROCESS = Boiling, QUALITATIVE-INFO = Ripe / mature		47	8		0.4			1.8	0.1		5	0.1	0.1	5.1	0.01	0.008	0.265	0.024	5	0	16
270	Zambia	3426	Central	65177	Mkushi	2	2	201410103			2009		5			6	3		3						829063	* tomato,ripe,fresh,raw *boiled*	A0DMX#F28.A07GL$F10.A07XL	Tomatoes, PROCESS = Boiling, QUALITATIVE-INFO = Ripe / mature		49	9		0.4			1.9	0.1		5	0.1	0.1	5.3	0.011	0.009	0.276	0.025	5	0	17
270	Zambia	3426	Central	65177	Mkushi	1	1	201410131			2009		5			2	3		1						4001	sweetpotato,yellow,w/skin,fresh,boiled	A010C#F28.A07GL$F10.A0F5H$F20.A07QE	Sweet potatoes, PROCESS = Boiling, QUALITATIVE-INFO = Yellow, PART-CONSUMED-ANALYSED = With peel		186	212		3.9			49.7	0.2		71	1.5	0.7	4.5	0.154	0.143	1.306	0.489	24	0	329
270	Zambia	3426	Central	65177	Mkushi	1	1	201410131			2009		5			7	3		1						8003	groundnuts,dried,roasted	A015H#F28.A07KG$F28.A07GY	Peanuts, PROCESS = Drying (dehydration), PROCESS = Roasting		101	591		23.9			21.7	50.2		55	2.3	3.3	0	0.442	0.099	13.66	0.259	146	0	0
270	Zambia	3426	Central	65177	Mkushi	1	1	201410131			2009		5			7	3		1						8003	groundnuts,dried,roasted	A015H#F28.A07KG$F28.A07GY	Peanuts, PROCESS = Drying (dehydration), PROCESS = Roasting		101	591		23.9			21.7	50.2		55	2.3	3.3	0	0.442	0.099	13.66	0.259	146	0	0
270	Zambia	3426	Central	65177	Mkushi	1	1	201410131			2009		5			6	3		1						14009	fish,bream(type2),fresh,boiled	A029V#F28.A07GL	Sea bream, PROCESS = Boiling		20	20		4.2			0	0.4		2	0.1	0.1	0	0.008	0.013	0.809	0.03	4	0.2	0
270	Zambia	3426	Central	65177	Mkushi	1	1	201410131			2009		5			2	3		1						27092	fruit drink,w/ aspartame,powdered(jolyjus)	A03CG#F08.A046P	Dehydrated/powdered fruit juice, SWEETENING-AGENT = Aspartame		2	0		0			0	1.7		0	0	7.9	0	0.001	0	0	0.26	0	0	0
270	Zambia	3426	Central	65177	Mkushi	1	1	201410131			2009		5			2	3		3						801042	* maize flour,white variety,roller meal (unrefined),raw *boi	A002Q#F28.A07GL$F10.A0F2R$F10.A06HR	Maize flour, PROCESS = Boiling, QUALITATIVE-INFO = White, QUALITATIVE-INFO = Integral /not refined		61	220		4.2			46.9	2.4		4	1.4	1	0	0.082	0.046	0.695	0.113	9	0	0
270	Zambia	3426	Central	65177	Mkushi	1	1	201410131			2009		5			2	3		3						801042	* maize flour,white variety,roller meal (unrefined),raw *boi	A002Q#F28.A07GL$F10.A0F2R$F10.A06HR	Maize flour, PROCESS = Boiling, QUALITATIVE-INFO = White, QUALITATIVE-INFO = Integral /not refined		61	220		4.2			46.9	2.4		4	1.4	1	0	0.082	0.046	0.695	0.113	9	0	0
270	Zambia	3426	Central	65177	Mkushi	1	1	201410131			2009		5			6	3		3						801042	* maize flour,white variety,roller meal (unrefined),raw *boi	A002Q#F28.A07GL$F10.A0F2R$F10.A06HR	Maize flour, PROCESS = Boiling, QUALITATIVE-INFO = White, QUALITATIVE-INFO = Integral /not refined		85	307		5.9			65.4	3.3		5	2	1.4	0	0.115	0.065	0.969	0.157	13	0	0
270	Zambia	3426	Central	65177	Mkushi	1	1	201410131			2009		5			4	3		3						801042	* maize flour,white variety,roller meal (unrefined),raw *boi	A002Q#F28.A07GL$F10.A0F2R$F10.A06HR	Maize flour, PROCESS = Boiling, QUALITATIVE-INFO = White, QUALITATIVE-INFO = Integral /not refined		73	264		5			56.1	2.8		4	1.7	1.2	0	0.099	0.055	0.832	0.135	11	0	0
270	Zambia	3426	Central	65177	Mkushi	1	1	201410131			2009		5			4	3		3						806069	* beans, white (navy), dried, raw *boiled*	A012X#F28.A07GL$F10.A0F2R	Navy beans (dry seeds), PROCESS = Boiling, QUALITATIVE-INFO = White		74	246		17.3			44.6	0.7		142	7.7	2.7	0	0.13	0.081	0.283	0.118	186	0	0
270	Zambia	3426	Central	65177	Mkushi	1	1	201410131			2009		5			6	3		3						806069	* beans, white (navy), dried, raw *boiled*	A012X#F28.A07GL$F10.A0F2R	Navy beans (dry seeds), PROCESS = Boiling, QUALITATIVE-INFO = White		27	90		6.3			16.3	0.2		52	2.8	1	0	0.047	0.03	0.103	0.043	68	0	0
270	Zambia	3426	Central	65177	Mkushi	1	1	201410131			2009		5			4	3		3						806071	* beans, lusaka, dried, raw *boiled*	A012S#F28.A07GL$F10.A0F5H	Beans (dry) and similar-, PROCESS = Boiling, QUALITATIVE-INFO = Yellow		3	5		0.3			0.9	0		2	0.1	0	0	0.004	0.002	0.015	0.003	2	0	0
270	Zambia	3426	Central	65177	Mkushi	1	1	201410131			2009		5			6	3		3						806071	* beans, lusaka, dried, raw *boiled*	A012S#F28.A07GL$F10.A0F5H	Beans (dry) and similar-, PROCESS = Boiling, QUALITATIVE-INFO = Yellow		1	2		0.1			0.3	0		1	0	0	0	0.001	0.001	0.005	0.001	1	0	0
270	Zambia	3426	Central	65177	Mkushi	1	1	201410131			2009		5			6	3		3						806071	* beans, lusaka, dried, raw *boiled*	A012S#F28.A07GL$F10.A0F5H	Beans (dry) and similar-, PROCESS = Boiling, QUALITATIVE-INFO = Yellow		1	2		0.1			0.3	0		1	0	0	0	0.001	0.001	0.005	0.001	1	0	0
270	Zambia	3426	Central	65177	Mkushi	1	1	201410131			2009		5			4	3		3						806215	* cowpeas,dried, raw *boiled*	A013N#F28.A07GL	Black eyed peas (dry), PROCESS = Boiling		4	13		0.9			2.4	0.1		4	0.3	0.1	0	0.014	0.007	0.066	0.007	16	0	0
270	Zambia	3426	Central	65177	Mkushi	1	1	201410131			2009		5			6	3		3						829052	* onion, large bulb, fresh, raw *boiled*	A00HC#F28.A07GL	Onions, PROCESS = Boiling		5	2		0.1			0.5	0		1	0	0	0.3	0.002	0.001	0.006	0.004	1	0	0
270	Zambia	3426	Central	65177	Mkushi	1	1	201410131			2009		5			6	3		3						829052	* onion, large bulb, fresh, raw *boiled*	A00HC#F28.A07GL	Onions, PROCESS = Boiling		0	0		0			0	0		0	0	0	0	0	0	0	0	0	0	0
270	Zambia	3426	Central	65177	Mkushi	1	1	201410131			2009		5			4	3		3						829052	* onion, large bulb, fresh, raw *boiled*	A00HC#F28.A07GL	Onions, PROCESS = Boiling		13	5		0.1			1.2	0		3	0	0	0.8	0.004	0.004	0.015	0.01	2	0	0
270	Zambia	3426	Central	65177	Mkushi	1	1	201410131			2009		5			6	3		3						829052	* onion,large bulb,fresh,raw *boiled*	A00HC#F28.A07GL	Onions, PROCESS = Boiling		3	1		0			0.3	0		1	0	0	0.2	0.001	0.001	0.003	0.002	0	0	0
270	Zambia	3426	Central	65177	Mkushi	1	1	201410131			2009		5			4	3		3						829052	* onion, large bulb, fresh, raw *boiled*	A00HC#F28.A07GL	Onions, PROCESS = Boiling		1	0		0			0.1	0		0	0	0	0.1	0	0	0.001	0.001	0	0	0
270	Zambia	3426	Central	65177	Mkushi	1	1	201410131			2009		5			6	3		3						829052	* onion, large bulb, fresh, raw *boiled*	A00HC#F28.A07GL	Onions, PROCESS = Boiling		0	0		0			0	0		0	0	0	0	0	0	0	0	0	0	0
270	Zambia	3426	Central	65177	Mkushi	1	1	201410131			2009		5			4	3		3						829052	* onion, large bulb, fresh, raw *boiled*	A00HC#F28.A07GL	Onions, PROCESS = Boiling		0	0		0			0	0		0	0	0	0	0	0	0	0	0	0	0
270	Zambia	3426	Central	65177	Mkushi	1	1	201410131			2009		5			6	3		3						829063	* tomato,ripe,fresh,raw *boiled*	A0DMX#F28.A07GL$F10.A07XL	Tomatoes, PROCESS = Boiling, QUALITATIVE-INFO = Ripe / mature		1	0		0			0	0		0	0	0	0.1	0	0	0.006	0.001	0	0	0
270	Zambia	3426	Central	65177	Mkushi	1	1	201410131			2009		5			6	3		3						829063	* tomato,ripe,fresh,raw *boiled*	A0DMX#F28.A07GL$F10.A07XL	Tomatoes, PROCESS = Boiling, QUALITATIVE-INFO = Ripe / mature		1	0		0			0	0		0	0	0	0.1	0	0	0.006	0.001	0	0	0
270	Zambia	3426	Central	65177	Mkushi	1	1	201410131			2009		5			4	3		3						829063	* tomato,ripe,fresh,raw *boiled*	A0DMX#F28.A07GL$F10.A07XL	Tomatoes, PROCESS = Boiling, QUALITATIVE-INFO = Ripe / mature		2	0		0			0.1	0		0	0	0	0.2	0	0	0.011	0.001	0	0	1
270	Zambia	3426	Central	65177	Mkushi	1	1	201410131			2009		5			6	3		3						829063	* tomato,ripe,fresh,raw *boiled*	A0DMX#F28.A07GL$F10.A07XL	Tomatoes, PROCESS = Boiling, QUALITATIVE-INFO = Ripe / mature		17	3		0.2			0.7	0		2	0.1	0	1.8	0.004	0.003	0.096	0.009	2	0	6
270	Zambia	3426	Central	65177	Mkushi	1	1	201410131			2009		5			4	3		3						829063	* tomato,ripe,fresh,raw *boiled*	A0DMX#F28.A07GL$F10.A07XL	Tomatoes, PROCESS = Boiling, QUALITATIVE-INFO = Ripe / mature		46	8		0.4			1.8	0.1		5	0.1	0.1	5	0.01	0.008	0.259	0.024	5	0	16
270	Zambia	3426	Central	65177	Mkushi	1	1	201410131			2009		5			4	3		3						829063	* tomato,ripe,fresh,raw *boiled*	A0DMX#F28.A07GL$F10.A07XL	Tomatoes, PROCESS = Boiling, QUALITATIVE-INFO = Ripe / mature		3	1		0			0.1	0		0	0	0	0.3	0.001	0.001	0.017	0.002	0	0	1
270	Zambia	3426	Central	65177	Mkushi	1	1	201410131			2009		5			6	3		3						829063	* tomato,ripe,fresh,raw *boiled*	A0DMX#F28.A07GL$F10.A07XL	Tomatoes, PROCESS = Boiling, QUALITATIVE-INFO = Ripe / mature		23	4		0.2			0.9	0		2	0.1	0	2.5	0.005	0.004	0.13	0.012	3	0	8
270	Zambia	3426	Central	65177	Mkushi	2	2	201410131			2009		5			6	3		1						7033	soya chunks, boiled	A01BG#F28.A07GL	Soya proteins, PROCESS = Boiling		23	78		11.9			7.4	0.2		48	2.7	1	0	0.103	0.043	0.416	0.092	42	0	0
270	Zambia	3426	Central	65177	Mkushi	2	2	201410131			2009		5			7	3		1						14012	fish,bubble fish (type 1),fresh,boiled	A026X#F28.A07GL	Freshwater fish, PROCESS = Boiling		114	111		19			0	3.3		16	0.3	0.6	0.7	0.22	0.08	2.109	0.121	10	1.14	16
270	Zambia	3426	Central	65177	Mkushi	2	2	201410131			2009		5			2	3		1						30021	mango,green,w/skin,fresh,raw	A01LF#F28.A07HS$F10.A0F2Q$F20.A07QQ	Mangoes, PROCESS = Raw, no heat treatment, QUALITATIVE-INFO = Green, PART-CONSUMED-ANALYSED = With skin		72	40		0.4			10.1	0.1		5	1	2.5	61.9	0.014	0.022	0.144	0.072	9	0	4
270	Zambia	3426	Central	65177	Mkushi	2	2	201410131			2009		5			7	3		3						801042	* maize flour,white variety,roller meal (unrefined),raw *boi	A002Q#F28.A07GL$F10.A0F2R$F10.A06HR	Maize flour, PROCESS = Boiling, QUALITATIVE-INFO = White, QUALITATIVE-INFO = Integral /not refined		52	188		3.6			40	2		3	1.2	0.9	0	0.07	0.04	0.593	0.096	8	0	0
270	Zambia	3426	Central	65177	Mkushi	2	2	201410131			2009		5			4	3		3						801042	* maize flour,white variety,roller meal (unrefined),raw *boi	A002Q#F28.A07GL$F10.A0F2R$F10.A06HR	Maize flour, PROCESS = Boiling, QUALITATIVE-INFO = White, QUALITATIVE-INFO = Integral /not refined		132	477		9.1			101.5	5.1		8	3	2.2	0	0.178	0.1	1.505	0.244	20	0	0
270	Zambia	3426	Central	65177	Mkushi	2	2	201410131			2009		5			6	3		3						801042	* maize flour,white variety,roller meal (unrefined),raw *boi	A002Q#F28.A07GL$F10.A0F2R$F10.A06HR	Maize flour, PROCESS = Boiling, QUALITATIVE-INFO = White, QUALITATIVE-INFO = Integral /not refined		90	325		6.2			69.2	3.5		5	2.1	1.5	0	0.122	0.068	1.026	0.167	14	0	0
270	Zambia	3426	Central	65177	Mkushi	2	2	201410131			2009		5			7	3		3						801042	* maize flour,white variety,roller meal (unrefined),raw *boi	A002Q#F28.A07GL$F10.A0F2R$F10.A06HR	Maize flour, PROCESS = Boiling, QUALITATIVE-INFO = White, QUALITATIVE-INFO = Integral /not refined		44	159		3			33.8	1.7		3	1	0.7	0	0.059	0.033	0.502	0.081	7	0	0
270	Zambia	3426	Central	65177	Mkushi	2	2	201410131			2009		5			4	3		3						808007	* groundnuts, powder, raw, *boiled*	A015H#F28.A07LA$F28.A07KG$F28.A07GL$F03.A06JD	Peanuts, PROCESS = Grinding / milling / crushing, PROCESS = Drying (dehydration), PROCESS = Boiling, PHYSICAL-STATE = Powder		26	147		6.7			4.2	12.8		24	1.2	0.9	0	0.166	0.035	3.137	0.09	62	0	0
270	Zambia	3426	Central	65177	Mkushi	2	2	201410131			2009		5			7	3		3						815001	* fish,kapenta(type 5),fresh,raw *boiled*	A026X#F01.A0GTN$F28.A07GL	Freshwater fish, SOURCE = Lake Tanganyika sardine (as animal), PROCESS = Boiling		21	20		4.2			0	0.4		2	0.1	0.1	0	0.007	0.012	0.695	0.027	4	0	0
270	Zambia	3426	Central	65177	Mkushi	2	2	201410131			2009		5			4	3		3						818041	* cassava leaves, fresh, raw, *boiled*	A00NJ#F28.A07GL	Cassava leaves, PROCESS = Boiling		44	49		3.8			6.7	0.8		153	4.8	0	375.7	0.099	0.251	1.003	0.088	12	0	40
270	Zambia	3426	Central	65177	Mkushi	2	2	201410131			2009		5			6	3		3						829052	* onion,large bulb,fresh,raw *boiled*	A00HC#F28.A07GL	Onions, PROCESS = Boiling		3	1		0			0.3	0		1	0	0	0.2	0.001	0.001	0.003	0.002	0	0	0
270	Zambia	3426	Central	65177	Mkushi	2	2	201410131			2009		5			7	3		3						829052	* onion, large bulb, fresh, raw *boiled*	A00HC#F28.A07GL	Onions, PROCESS = Boiling		6	2		0.1			0.6	0		1	0	0	0.4	0.002	0.002	0.007	0.005	1	0	0
270	Zambia	3426	Central	65177	Mkushi	2	2	201410131			2009		5			4	3		3						829052	* onion, large bulb, fresh, raw *boiled*	A00HC#F28.A07GL	Onions, PROCESS = Boiling		8	3		0.1			0.7	0		2	0	0	0.5	0.002	0.002	0.009	0.006	1	0	0
270	Zambia	3426	Central	65177	Mkushi	2	2	201410131			2009		5			7	3		3						829063	* tomato,ripe,fresh,raw *boiled*	A0DMX#F28.A07GL$F10.A07XL	Tomatoes, PROCESS = Boiling, QUALITATIVE-INFO = Ripe / mature		11	2		0.1			0.4	0		1	0	0	1.2	0.002	0.002	0.062	0.006	1	0	4
270	Zambia	3426	Central	65177	Mkushi	2	2	201410131			2009		5			4	3		3						829063	* tomato,ripe,fresh,raw *boiled*	A0DMX#F28.A07GL$F10.A07XL	Tomatoes, PROCESS = Boiling, QUALITATIVE-INFO = Ripe / mature		25	5		0.2			1	0.1		3	0.1	0.1	2.7	0.006	0.005	0.141	0.013	3	0	9
270	Zambia	3426	Central	65177	Mkushi	2	2	201410131			2009		5			6	3		3						829063	* tomato,ripe,fresh,raw *boiled*	A0DMX#F28.A07GL$F10.A07XL	Tomatoes, PROCESS = Boiling, QUALITATIVE-INFO = Ripe / mature		29	5		0.3			1.1	0.1		3	0.1	0.1	3.1	0.006	0.005	0.164	0.015	3	0	10
270	Zambia	3426	Central	65177	Mkushi	1	1	201410133			2009		5			2	3		1						3006	sweetpotato,white,wo/skin,fresh,boiled	A010C#F28.A07GL$F10.A0F2R$F20.A07QF	Sweet potatoes, PROCESS = Boiling, QUALITATIVE-INFO = White, PART-CONSUMED-ANALYSED = W/o peel		338	362		6.8			84.8	0.3		128	2.4	1.4	8.1	0.233	0.233	1.889	0.531	41	0	0
270	Zambia	3426	Central	65177	Mkushi	1	1	201410133			2009		5			7	3		1						8003	groundnuts,dried,roasted	A015H#F28.A07KG$F28.A07GY	Peanuts, PROCESS = Drying (dehydration), PROCESS = Roasting		52	304		12.3			11.2	25.8		28	1.2	1.7	0	0.228	0.051	7.033	0.133	75	0	0
270	Zambia	3426	Central	65177	Mkushi	1	1	201410133			2009		5			6	3		1						14009	fish,bream(type2),fresh,boiled	A029V#F28.A07GL	Sea bream, PROCESS = Boiling		51	51		10.6			0	0.9		5	0.3	0.2	0	0.02	0.033	2.063	0.077	11	0.51	0
270	Zambia	3426	Central	65177	Mkushi	1	1	201410133			2009		5			2	3		1						27092	fruit drink,w/ aspartame,powdered(jolyjus)	A03CG#F08.A046P	Dehydrated/powdered fruit juice, SWEETENING-AGENT = Aspartame		4	0		0			0	3.3		0	0	15.8	0	0.001	0	0	0.52	0	0	0
270	Zambia	3426	Central	65177	Mkushi	1	1	201410133			2009		5			6	3		3						801042	* maize flour,white variety,roller meal (unrefined),raw *boi	A002Q#F28.A07GL$F10.A0F2R$F10.A06HR	Maize flour, PROCESS = Boiling, QUALITATIVE-INFO = White, QUALITATIVE-INFO = Integral /not refined		103	372		7.1			79.2	4		6	2.4	1.8	0	0.139	0.078	1.174	0.191	15	0	0
270	Zambia	3426	Central	65177	Mkushi	1	1	201410133			2009		5			4	3		3						801042	* maize flour,white variety,roller meal (unrefined),raw *boi	A002Q#F28.A07GL$F10.A0F2R$F10.A06HR	Maize flour, PROCESS = Boiling, QUALITATIVE-INFO = White, QUALITATIVE-INFO = Integral /not refined		198	715		13.7			152.3	7.7		12	4.6	3.4	0	0.267	0.15	2.257	0.366	30	0	0
270	Zambia	3426	Central	65177	Mkushi	1	1	201410133			2009		5			2	3		3						801042	* maize flour,white variety,roller meal (unrefined),raw *boi	A002Q#F28.A07GL$F10.A0F2R$F10.A06HR	Maize flour, PROCESS = Boiling, QUALITATIVE-INFO = White, QUALITATIVE-INFO = Integral /not refined		91	329		6.3			70	3.5		5	2.1	1.5	0	0.123	0.069	1.037	0.168	14	0	0
270	Zambia	3426	Central	65177	Mkushi	1	1	201410133			2009		5			4	3		3						806009	* beans,pinto (kabulangeti),dried,raw *boiled*	A012S#F28.A07GL	Beans (dry) and similar-, PROCESS = Boiling		85	295		18.2			53.2	1		77	4.3	2	4	0.242	0.135	0.798	0.201	290	0	0
270	Zambia	3426	Central	65177	Mkushi	1	1	201410133			2009		5			4	3		3						806071	* beans, lusaka, dried, raw *boiled*	A012S#F28.A07GL$F10.A0F5H	Beans (dry) and similar-, PROCESS = Boiling, QUALITATIVE-INFO = Yellow		5	8		0.6			1.4	0		3	0.1	0.1	0.1	0.006	0.003	0.025	0.004	4	0	0
270	Zambia	3426	Central	65177	Mkushi	1	1	201410133			2009		5			4	3		3						806109	* beans,cranberry (solwezi),dried,raw *boiled*	A012S#F28.A07GL$F10.A0F2S	Beans (dry) and similar-, PROCESS = Boiling, QUALITATIVE-INFO = Red		2	7		0.5			1.2	0		2	0.1	0.1	0	0.006	0.003	0.023	0.003	8	0	0
270	Zambia	3426	Central	65177	Mkushi	1	1	201410133			2009		5			4	3		3						829052	* onion, large bulb, fresh, raw *boiled*	A00HC#F28.A07GL	Onions, PROCESS = Boiling		1	0		0			0.1	0		0	0	0	0.1	0	0	0.001	0.001	0	0	0
270	Zambia	3426	Central	65177	Mkushi	1	1	201410133			2009		5			4	3		3						829052	* onion, large bulb, fresh, raw *boiled*	A00HC#F28.A07GL	Onions, PROCESS = Boiling		0	0		0			0	0		0	0	0	0	0	0	0	0	0	0	0
270	Zambia	3426	Central	65177	Mkushi	1	1	201410133			2009		5			4	3		3						829052	* onion, large bulb, fresh, raw *boiled*	A00HC#F28.A07GL	Onions, PROCESS = Boiling		15	6		0.2			1.4	0		3	0	0	0.9	0.005	0.004	0.017	0.012	2	0	0
270	Zambia	3426	Central	65177	Mkushi	1	1	201410133			2009		5			4	3		3						829063	* tomato,ripe,fresh,raw *boiled*	A0DMX#F28.A07GL$F10.A07XL	Tomatoes, PROCESS = Boiling, QUALITATIVE-INFO = Ripe / mature		3	1		0			0.1	0		0	0	0	0.3	0.001	0.001	0.017	0.002	0	0	1
270	Zambia	3426	Central	65177	Mkushi	1	1	201410133			2009		5			4	3		3						829063	* tomato,ripe,fresh,raw *boiled*	A0DMX#F28.A07GL$F10.A07XL	Tomatoes, PROCESS = Boiling, QUALITATIVE-INFO = Ripe / mature		1	0		0			0	0		0	0	0	0.1	0	0	0.006	0.001	0	0	0
270	Zambia	3426	Central	65177	Mkushi	1	1	201410133			2009		5			4	3		3						829063	* tomato,ripe,fresh,raw *boiled*	A0DMX#F28.A07GL$F10.A07XL	Tomatoes, PROCESS = Boiling, QUALITATIVE-INFO = Ripe / mature		53	10		0.5			2.1	0.1		5	0.2	0.1	5.7	0.012	0.01	0.299	0.028	6	0	18
270	Zambia	3426	Central	65177	Mkushi	2	2	201410133			2009		5			7	3		1						14012	fish,bubble fish (type 1),fresh,boiled	A026X#F28.A07GL	Freshwater fish, PROCESS = Boiling		95	92		15.9			0	2.8		13	0.3	0.5	0.6	0.183	0.067	1.758	0.101	9	0.95	13
270	Zambia	3426	Central	65177	Mkushi	2	2	201410133			2009		5			2	3		1						29201	mushroom,fresh,boiled	A00TQ#F28.A07GL	Common mushrooms, PROCESS = Boiling		25	7		0.6			1.3	0.1		2	0.4	0.2	1	0.018	0.075	1.115	0.024	5	0	0
270	Zambia	3426	Central	65177	Mkushi	2	2	201410133			2009		5			7	3		3						801042	* maize flour,white variety,roller meal (unrefined),raw *boi	A002Q#F28.A07GL$F10.A0F2R$F10.A06HR	Maize flour, PROCESS = Boiling, QUALITATIVE-INFO = White, QUALITATIVE-INFO = Integral /not refined		214	773		14.8			164.6	8.3		13	4.9	3.6	0	0.289	0.163	2.44	0.396	32	0	0
270	Zambia	3426	Central	65177	Mkushi	2	2	201410133			2009		5			4	3		3						801042	* maize flour,white variety,roller meal (unrefined),raw *boi	A002Q#F28.A07GL$F10.A0F2R$F10.A06HR	Maize flour, PROCESS = Boiling, QUALITATIVE-INFO = White, QUALITATIVE-INFO = Integral /not refined		119	430		8.2			91.5	4.6		7	2.7	2	0	0.161	0.09	1.357	0.22	18	0	0
270	Zambia	3426	Central	65177	Mkushi	2	2	201410133			2009		5			2	3		3						801042	* maize flour,white variety,roller meal (unrefined),raw *boi	A002Q#F28.A07GL$F10.A0F2R$F10.A06HR	Maize flour, PROCESS = Boiling, QUALITATIVE-INFO = White, QUALITATIVE-INFO = Integral /not refined		91	329		6.3			70	3.5		5	2.1	1.5	0	0.123	0.069	1.037	0.168	14	0	0
270	Zambia	3426	Central	65177	Mkushi	2	2	201410133			2009		5			2	3		3						801042	* maize flour,white variety,roller meal (unrefined),raw *boi	A002Q#F28.A07GL$F10.A0F2R$F10.A06HR	Maize flour, PROCESS = Boiling, QUALITATIVE-INFO = White, QUALITATIVE-INFO = Integral /not refined		190	686		13.1			146.1	7.4		11	4.4	3.2	0	0.257	0.144	2.166	0.352	29	0	0
270	Zambia	3426	Central	65177	Mkushi	2	2	201410133			2009		5			4	3		3						815025	* fish,kasepa(type 6),dried,raw *boiled*	A02JP#F01.A0GVJ$F27.A026X$F28.A07GL	Dried fish, SOURCE = Microthrissa (generic) (as animal), SOURCE-COMMODITIES = Freshwater fish, PROCESS = Boiling		35	128		14.6			0	7.4		47	0.9	0.8	0.5	0.066	0.176	2.491	0.221	7	9.8	21
270	Zambia	3426	Central	65177	Mkushi	2	2	201410133			2009		5			7	3		3						818001	* rape leaves,fresh,raw, *boiled*	A0DLD#F28.A07GL	Rape kales, PROCESS = Boiling		62	31		2			6.2	0.4		84	1.1	0.2	52.1	0.061	0.077	0.589	0.159	14	0	453
270	Zambia	3426	Central	65177	Mkushi	2	2	201410133			2009		5			4	3		3						829001	* cabbage,green,fresh, raw, *boiled*	A00GL#F28.A07GL$F10.A0F2Q	Kales and similar-, PROCESS = Boiling, QUALITATIVE-INFO = Green		71	18		0.9			4.1	0.1		28	0.4	0.1	22.1	0.036	0.028	0.156	0.078	26	0	4
270	Zambia	3426	Central	65177	Mkushi	2	2	201410133			2009		5			7	3		3						829052	* onion, large bulb, fresh, raw *boiled*	A00HC#F28.A07GL	Onions, PROCESS = Boiling		17	7		0.2			1.6	0		4	0	0	1.1	0.005	0.005	0.019	0.013	2	0	0
270	Zambia	3426	Central	65177	Mkushi	2	2	201410133			2009		5			4	3		3						829052	* onion, large bulb, fresh, raw *boiled*	A00HC#F28.A07GL	Onions, PROCESS = Boiling		11	4		0.1			1	0		3	0	0	0.7	0.003	0.003	0.013	0.009	1	0	0
270	Zambia	3426	Central	65177	Mkushi	2	2	201410133			2009		5			4	3		3						829052	* onion, large bulb, fresh, raw *boiled*	A00HC#F28.A07GL	Onions, PROCESS = Boiling		19	8		0.2			1.8	0		4	0	0	1.2	0.006	0.006	0.022	0.015	2	0	0
270	Zambia	3426	Central	65177	Mkushi	2	2	201410133			2009		5			4	3		3						829063	* tomato,ripe,fresh,raw *boiled*	A0DMX#F28.A07GL$F10.A07XL	Tomatoes, PROCESS = Boiling, QUALITATIVE-INFO = Ripe / mature		65	12		0.6			2.5	0.1		7	0.2	0.1	7	0.014	0.012	0.367	0.034	7	0	22
270	Zambia	3426	Central	65177	Mkushi	2	2	201410133			2009		5			7	3		3						829063	* tomato,ripe,fresh,raw *boiled*	A0DMX#F28.A07GL$F10.A07XL	Tomatoes, PROCESS = Boiling, QUALITATIVE-INFO = Ripe / mature		57	10		0.5			2.2	0.1		6	0.2	0.1	6.2	0.013	0.01	0.321	0.03	6	0	19
270	Zambia	3426	Central	65177	Mkushi	2	2	201410133			2009		5			4	3		3						829063	* tomato,ripe,fresh,raw *boiled*	A0DMX#F28.A07GL$F10.A07XL	Tomatoes, PROCESS = Boiling, QUALITATIVE-INFO = Ripe / mature		36	6		0.3			1.4	0.1		4	0.1	0.1	3.9	0.008	0.006	0.203	0.019	4	0	12
270	Zambia	3426	Central	65177	Mkushi	1	1	201410191			2009		5			2	3		1						4001	sweetpotato,yellow,w/skin,fresh,boiled	A010C#F28.A07GL$F10.A0F5H$F20.A07QE	Sweet potatoes, PROCESS = Boiling, QUALITATIVE-INFO = Yellow, PART-CONSUMED-ANALYSED = With peel		66	75		1.4			17.6	0.1		25	0.5	0.3	1.6	0.055	0.051	0.463	0.174	9	0	117
270	Zambia	3426	Central	65177	Mkushi	1	1	201410191			2009		5			2	3		1						4001	sweetpotato,yellow,w/skin,fresh,boiled	A010C#F28.A07GL$F10.A0F5H$F20.A07QE	Sweet potatoes, PROCESS = Boiling, QUALITATIVE-INFO = Yellow, PART-CONSUMED-ANALYSED = With peel		33	38		0.7			8.8	0		13	0.3	0.1	0.8	0.027	0.025	0.232	0.087	4	0	58
270	Zambia	3426	Central	65177	Mkushi	1	1	201410191			2009		5			4	3		1						8006	groundnuts,in-shell,fresh,boiled	A012P#F28.A07GL	Peanuts (fresh seeds), PROCESS = Boiling		185	588		25			39.4	40.7		102	1.9	3.3	0	0.479	0.117	9.729	0.281	139	0	0
270	Zambia	3426	Central	65177	Mkushi	1	1	201410191			2009		5			4	3		3						801042	* maize flour,white variety,roller meal (unrefined),raw *boi	A002Q#F28.A07GL$F10.A0F2R$F10.A06HR	Maize flour, PROCESS = Boiling, QUALITATIVE-INFO = White, QUALITATIVE-INFO = Integral /not refined		37	134		2.6			28.5	1.4		2	0.9	0.6	0	0.05	0.028	0.422	0.068	6	0	0
270	Zambia	3426	Central	65177	Mkushi	1	1	201410191			2009		5			6	3		3						801042	* maize flour,white variety,roller meal (unrefined),raw *boi	A002Q#F28.A07GL$F10.A0F2R$F10.A06HR	Maize flour, PROCESS = Boiling, QUALITATIVE-INFO = White, QUALITATIVE-INFO = Integral /not refined		47	170		3.2			36.1	1.8		3	1.1	0.8	0	0.063	0.036	0.536	0.087	7	0	0
270	Zambia	3426	Central	65177	Mkushi	1	1	201410191			2009		5			2	3		3						801042	* maize flour,white variety,roller meal (unrefined),raw *boi	A002Q#F28.A07GL$F10.A0F2R$F10.A06HR	Maize flour, PROCESS = Boiling, QUALITATIVE-INFO = White, QUALITATIVE-INFO = Integral /not refined		26	94		1.8			20	1		2	0.6	0.4	0	0.035	0.02	0.296	0.048	4	0	0
270	Zambia	3426	Central	65177	Mkushi	1	1	201410191			2009		5			6	3		3						806009	* beans,pinto (kabulangeti),dried,raw *boiled*	A012S#F28.A07GL	Beans (dry) and similar-, PROCESS = Boiling		29	101		6.2			18.2	0.3		26	1.5	0.7	1.4	0.083	0.046	0.272	0.069	99	0	0
270	Zambia	3426	Central	65177	Mkushi	1	1	201410191			2009		5			4	3		3						806009	* beans,pinto (kabulangeti),dried,raw *boiled*	A012S#F28.A07GL	Beans (dry) and similar-, PROCESS = Boiling		37	128		7.9			23.2	0.4		33	1.9	0.9	1.7	0.105	0.059	0.347	0.088	126	0	0
270	Zambia	3426	Central	65177	Mkushi	1	1	201410191			2009		5			2	3		3						808007	* groundnuts, powder, raw, *boiled*	A015H#F28.A07LA$F28.A07KG$F28.A07GL$F03.A06JD	Peanuts, PROCESS = Grinding / milling / crushing, PROCESS = Drying (dehydration), PROCESS = Boiling, PHYSICAL-STATE = Powder		17	96		4.4			2.7	8.4		16	0.8	0.6	0	0.109	0.023	2.051	0.059	41	0	0
270	Zambia	3426	Central	65177	Mkushi	1	1	201410191			2009		5			2	3		3						818051	*pumpkin leaves, fresh, raw, *boiled*	A16QL#F28.A07GL	Pumpkin leaves, PROCESS = Boiling		29	6		0.9			0.7	0.1		11	0.6	0.1	2.2	0.023	0.035	0.252	0.058	8	0	27
270	Zambia	3426	Central	65177	Mkushi	1	1	201410191			2009		5			2	3		3						829052	* onion, large bulb, fresh, raw *boiled*	A00HC#F28.A07GL	Onions, PROCESS = Boiling		5	2		0.1			0.5	0		1	0	0	0.3	0.002	0.001	0.006	0.004	1	0	0
270	Zambia	3426	Central	65177	Mkushi	1	1	201410191			2009		5			6	3		3						829052	* onion, large bulb, fresh, raw *boiled*	A00HC#F28.A07GL	Onions, PROCESS = Boiling		5	2		0.1			0.5	0		1	0	0	0.3	0.002	0.001	0.006	0.004	1	0	0
270	Zambia	3426	Central	65177	Mkushi	1	1	201410191			2009		5			4	3		3						829052	* onion, large bulb, fresh, raw *boiled*	A00HC#F28.A07GL	Onions, PROCESS = Boiling		6	2		0.1			0.6	0		1	0	0	0.4	0.002	0.002	0.007	0.005	1	0	0
270	Zambia	3426	Central	65177	Mkushi	1	1	201410191			2009		5			2	3		3						829063	* tomato,ripe,fresh,raw *boiled*	A0DMX#F28.A07GL$F10.A07XL	Tomatoes, PROCESS = Boiling, QUALITATIVE-INFO = Ripe / mature		16	3		0.1			0.6	0		2	0	0	1.7	0.004	0.003	0.09	0.008	2	0	5
270	Zambia	3426	Central	65177	Mkushi	1	1	201410191			2009		5			6	3		3						829063	* tomato,ripe,fresh,raw *boiled*	A0DMX#F28.A07GL$F10.A07XL	Tomatoes, PROCESS = Boiling, QUALITATIVE-INFO = Ripe / mature		18	3		0.2			0.7	0		2	0.1	0	1.9	0.004	0.003	0.102	0.009	2	0	6
270	Zambia	3426	Central	65177	Mkushi	1	1	201410191			2009		5			4	3		3						829063	* tomato,ripe,fresh,raw *boiled*	A0DMX#F28.A07GL$F10.A07XL	Tomatoes, PROCESS = Boiling, QUALITATIVE-INFO = Ripe / mature		23	4		0.2			0.9	0		2	0.1	0	2.5	0.005	0.004	0.13	0.012	3	0	8
270	Zambia	3426	Central	65177	Mkushi	2	2	201410191			2009		5			7	3		1						9001	milk,cow,whole,fresh,raw	A02LY#F28.A07HS	Cow milk, whole, PROCESS = Raw, no heat treatment		99	59		3.2			4.5	3.3		112	0	0.4	0	0.044	0.181	0.106	0.036	5	0	28
270	Zambia	3426	Central	65177	Mkushi	2	2	201410191			2009		5			6	3		1						13112	chicken,thigh,meat&skin,fresh,boiled	A01SP#F28.A07GL$F20.A07QQ	Chicken fresh meat, PROCESS = Boiling, PART-CONSUMED-ANALYSED = With skin		46	107		10.7			0	6.8		5	0.6	1.1	0	0.028	0.087	2.249	0.078	3	0	21
270	Zambia	3426	Central	65177	Mkushi	2	2	201410191			2009		5			2	3		1						30022	mango,green,wo/skin,fresh,raw	A01LF#F28.A07HS$F10.A0F2Q$F20.A07QR	Mangoes, PROCESS = Raw, no heat treatment, QUALITATIVE-INFO = Green, PART-CONSUMED-ANALYSED = W/o skin		37	20		0.2			5.2	0		3	0.5	1.3	31.8	0.007	0.011	0.074	0.037	4	0	2
270	Zambia	3426	Central	65177	Mkushi	2	2	201410191			2009		5			6	3		3						801042	* maize flour,white variety,roller meal (unrefined),raw *boi	A002Q#F28.A07GL$F10.A0F2R$F10.A06HR	Maize flour, PROCESS = Boiling, QUALITATIVE-INFO = White, QUALITATIVE-INFO = Integral /not refined		69	249		4.8			53.1	2.7		4	1.6	1.2	0	0.093	0.052	0.787	0.128	10	0	0
270	Zambia	3426	Central	65177	Mkushi	2	2	201410191			2009		5			4	3		3						801042	* maize flour,white variety,roller meal (unrefined),raw *boi	A002Q#F28.A07GL$F10.A0F2R$F10.A06HR	Maize flour, PROCESS = Boiling, QUALITATIVE-INFO = White, QUALITATIVE-INFO = Integral /not refined		85	307		5.9			65.4	3.3		5	2	1.4	0	0.115	0.065	0.969	0.157	13	0	0
270	Zambia	3426	Central	65177	Mkushi	2	2	201410191			2009		5			2	3		3						801042	* maize flour,white variety,roller meal (unrefined),raw *boi	A002Q#F28.A07GL$F10.A0F2R$F10.A06HR	Maize flour, PROCESS = Boiling, QUALITATIVE-INFO = White, QUALITATIVE-INFO = Integral /not refined		80	289		5.5			61.5	3.1		5	1.8	1.4	0	0.108	0.061	0.912	0.148	12	0	0
270	Zambia	3426	Central	65177	Mkushi	2	2	201410191			2009		5			7	3		3						801042	* maize flour,white variety,roller meal (unrefined),raw *boi	A002Q#F28.A07GL$F10.A0F2R$F10.A06HR	Maize flour, PROCESS = Boiling, QUALITATIVE-INFO = White, QUALITATIVE-INFO = Integral /not refined		38	137		2.6			29.2	1.5		2	0.9	0.6	0	0.051	0.029	0.433	0.07	6	0	0
270	Zambia	3426	Central	65177	Mkushi	2	2	201410191			2009		5			4	3		3						818001	* rape leaves,fresh,raw, *boiled*	A0DLD#F28.A07GL	Rape kales, PROCESS = Boiling		40	20		1.3			4	0.3		54	0.7	0.2	33.6	0.04	0.05	0.38	0.103	9	0	292
270	Zambia	3426	Central	65177	Mkushi	2	2	201410191			2009		5			2	3		3						818001	* rape leaves,fresh,raw, *boiled*	A0DLD#F28.A07GL	Rape kales, PROCESS = Boiling		39	20		1.3			3.9	0.3		53	0.7	0.2	32.8	0.039	0.048	0.371	0.1	9	0	285
270	Zambia	3426	Central	65177	Mkushi	2	2	201410191			2009		5			2	3		3						829052	* onion, large bulb, fresh, raw *boiled*	A00HC#F28.A07GL	Onions, PROCESS = Boiling		10	4		0.1			0.9	0		2	0	0	0.6	0.003	0.003	0.011	0.008	1	0	0
270	Zambia	3426	Central	65177	Mkushi	2	2	201410191			2009		5			4	3		3						829052	* onion, large bulb, fresh, raw *boiled*	A00HC#F28.A07GL	Onions, PROCESS = Boiling		11	4		0.1			1	0		3	0	0	0.7	0.003	0.003	0.013	0.009	1	0	0
270	Zambia	3426	Central	65177	Mkushi	2	2	201410191			2009		5			2	3		3						829063	* tomato,ripe,fresh,raw *boiled*	A0DMX#F28.A07GL$F10.A07XL	Tomatoes, PROCESS = Boiling, QUALITATIVE-INFO = Ripe / mature		36	6		0.3			1.4	0.1		4	0.1	0.1	3.9	0.008	0.006	0.203	0.019	4	0	12
270	Zambia	3426	Central	65177	Mkushi	2	2	201410191			2009		5			4	3		3						829063	* tomato,ripe,fresh,raw *boiled*	A0DMX#F28.A07GL$F10.A07XL	Tomatoes, PROCESS = Boiling, QUALITATIVE-INFO = Ripe / mature		36	6		0.3			1.4	0.1		4	0.1	0.1	3.9	0.008	0.006	0.203	0.019	4	0	12
270	Zambia	3426	Central	65177	Mkushi	1	1	201410193			2009		5			2	3		1						4001	sweetpotato,yellow,w/skin,fresh,boiled	A010C#F28.A07GL$F10.A0F5H$F20.A07QE	Sweet potatoes, PROCESS = Boiling, QUALITATIVE-INFO = Yellow, PART-CONSUMED-ANALYSED = With peel		260	296		5.5			69.4	0.3		99	2.1	1	6.2	0.216	0.2	1.825	0.684	34	0	460
270	Zambia	3426	Central	65177	Mkushi	1	1	201410193			2009		5			4	3		1						8006	groundnuts,in-shell,fresh,boiled	A012P#F28.A07GL	Peanuts (fresh seeds), PROCESS = Boiling		315	1002		42.5			67.1	69.3		173	3.2	5.7	0	0.816	0.198	16.566	0.479	236	0	0
270	Zambia	3426	Central	65177	Mkushi	1	1	201410193			2009		5			4	3		1						26001	sorghum cane,raw (musale)	A010Y	Sweet sorghum canes		198	107		1.2			25.7	0.2		16	2.8	0	5.9	0.04	0.02	0.198	0	0	0	0
270	Zambia	3426	Central	65177	Mkushi	1	1	201410193			2009		5			6	3		3						801042	* maize flour,white variety,roller meal (unrefined),raw *boi	A002Q#F28.A07GL$F10.A0F2R$F10.A06HR	Maize flour, PROCESS = Boiling, QUALITATIVE-INFO = White, QUALITATIVE-INFO = Integral /not refined		157	567		10.8			120.7	6.1		9	3.6	2.7	0	0.212	0.119	1.79	0.29	24	0	0
270	Zambia	3426	Central	65177	Mkushi	1	1	201410193			2009		5			2	3		3						801042	* maize flour,white variety,roller meal (unrefined),raw *boi	A002Q#F28.A07GL$F10.A0F2R$F10.A06HR	Maize flour, PROCESS = Boiling, QUALITATIVE-INFO = White, QUALITATIVE-INFO = Integral /not refined		78	282		5.4			60	3		5	1.8	1.3	0	0.105	0.059	0.889	0.144	12	0	0
270	Zambia	3426	Central	65177	Mkushi	1	1	201410193			2009		5			4	3		3						801042	* maize flour,white variety,roller meal (unrefined),raw *boi	A002Q#F28.A07GL$F10.A0F2R$F10.A06HR	Maize flour, PROCESS = Boiling, QUALITATIVE-INFO = White, QUALITATIVE-INFO = Integral /not refined		121	437		8.3			93	4.7		7	2.8	2.1	0	0.163	0.092	1.379	0.224	18	0	0
270	Zambia	3426	Central	65177	Mkushi	1	1	201410193			2009		5			4	3		3						806009	* beans,pinto (kabulangeti),dried,raw *boiled*	A012S#F28.A07GL	Beans (dry) and similar-, PROCESS = Boiling		49	170		10.5			30.7	0.6		44	2.5	1.1	2.3	0.14	0.078	0.46	0.116	167	0	0
270	Zambia	3426	Central	65177	Mkushi	1	1	201410193			2009		5			6	3		3						806009	* beans,pinto (kabulangeti),dried,raw *boiled*	A012S#F28.A07GL	Beans (dry) and similar-, PROCESS = Boiling		30	104		6.4			18.8	0.4		27	1.5	0.7	1.4	0.086	0.048	0.282	0.071	102	0	0
270	Zambia	3426	Central	65177	Mkushi	1	1	201410193			2009		5			2	3		3						808007	* groundnuts, powder, raw, *boiled*	A015H#F28.A07LA$F28.A07KG$F28.A07GL$F03.A06JD	Peanuts, PROCESS = Grinding / milling / crushing, PROCESS = Drying (dehydration), PROCESS = Boiling, PHYSICAL-STATE = Powder		29	164		7.5			4.7	14.3		27	1.3	1	0	0.186	0.039	3.499	0.101	70	0	0
270	Zambia	3426	Central	65177	Mkushi	1	1	201410193			2009		5			2	3		3						818051	*pumpkin leaves, fresh, raw, *boiled*	A16QL#F28.A07GL	Pumpkin leaves, PROCESS = Boiling		49	9		1.5			1.1	0.2		19	1.1	0.1	3.8	0.039	0.059	0.426	0.098	13	0	45
270	Zambia	3426	Central	65177	Mkushi	1	1	201410193			2009		5			4	3		3						829052	* onion, large bulb, fresh, raw *boiled*	A00HC#F28.A07GL	Onions, PROCESS = Boiling		8	3		0.1			0.7	0		2	0	0	0.5	0.002	0.002	0.009	0.006	1	0	0
270	Zambia	3426	Central	65177	Mkushi	1	1	201410193			2009		5			2	3		3						829052	* onion, large bulb, fresh, raw *boiled*	A00HC#F28.A07GL	Onions, PROCESS = Boiling		8	3		0.1			0.7	0		2	0	0	0.5	0.002	0.002	0.009	0.006	1	0	0
270	Zambia	3426	Central	65177	Mkushi	1	1	201410193			2009		5			6	3		3						829052	* onion, large bulb, fresh, raw *boiled*	A00HC#F28.A07GL	Onions, PROCESS = Boiling		5	2		0.1			0.5	0		1	0	0	0.3	0.002	0.001	0.006	0.004	1	0	0
270	Zambia	3426	Central	65177	Mkushi	1	1	201410193			2009		5			4	3		3						829063	* tomato,ripe,fresh,raw *boiled*	A0DMX#F28.A07GL$F10.A07XL	Tomatoes, PROCESS = Boiling, QUALITATIVE-INFO = Ripe / mature		30	5		0.3			1.2	0.1		3	0.1	0.1	3.2	0.007	0.005	0.169	0.016	3	0	10
270	Zambia	3426	Central	65177	Mkushi	1	1	201410193			2009		5			6	3		3						829063	* tomato,ripe,fresh,raw *boiled*	A0DMX#F28.A07GL$F10.A07XL	Tomatoes, PROCESS = Boiling, QUALITATIVE-INFO = Ripe / mature		19	3		0.2			0.7	0		2	0.1	0	2.1	0.004	0.003	0.107	0.01	2	0	6
270	Zambia	3426	Central	65177	Mkushi	1	1	201410193			2009		5			2	3		3						829063	* tomato,ripe,fresh,raw *boiled*	A0DMX#F28.A07GL$F10.A07XL	Tomatoes, PROCESS = Boiling, QUALITATIVE-INFO = Ripe / mature		28	5		0.3			1.1	0.1		3	0.1	0.1	3	0.006	0.005	0.158	0.015	3	0	10
270	Zambia	3426	Central	65177	Mkushi	2	2	201410193			2009		5			6	3		1						9001	milk,cow,whole,fresh,raw	A02LY#F28.A07HS	Cow milk, whole, PROCESS = Raw, no heat treatment		178	107		5.7			8	5.9		201	0	0.7	0	0.078	0.326	0.19	0.064	9	0	50
270	Zambia	3426	Central	65177	Mkushi	2	2	201410193			2009		5			6	3		1						13033	chicken,back,meat & skin,fresh,boiled	A01SP#F28.A07GL$F20.A07QQ	Chicken fresh meat, PROCESS = Boiling, PART-CONSUMED-ANALYSED = With skin		52	109		13.2			0	5.8		11	0.7	1.2	0	0.024	0.09	2.369	0.104	4	0	14
270	Zambia	3426	Central	65177	Mkushi	2	2	201410193			2009		5			4	3		1						30021	mango,green,w/skin,fresh,raw	A01LF#F28.A07HS$F10.A0F2Q$F20.A07QQ	Mangoes, PROCESS = Raw, no heat treatment, QUALITATIVE-INFO = Green, PART-CONSUMED-ANALYSED = With skin		179	98		0.9			25.1	0.2		13	2.5	6.3	153.9	0.036	0.054	0.358	0.179	21	0	9
270	Zambia	3426	Central	65177	Mkushi	2	2	201410193			2009		5			6	3		3						801042	* maize flour,white variety,roller meal (unrefined),raw *boi	A002Q#F28.A07GL$F10.A0F2R$F10.A06HR	Maize flour, PROCESS = Boiling, QUALITATIVE-INFO = White, QUALITATIVE-INFO = Integral /not refined		146	527		10.1			112.3	5.7		9	3.4	2.5	0	0.197	0.111	1.664	0.27	22	0	0
270	Zambia	3426	Central	65177	Mkushi	2	2	201410193			2009		5			2	3		3						801042	* maize flour,white variety,roller meal (unrefined),raw *boi	A002Q#F28.A07GL$F10.A0F2R$F10.A06HR	Maize flour, PROCESS = Boiling, QUALITATIVE-INFO = White, QUALITATIVE-INFO = Integral /not refined		140	505		9.7			107.7	5.5		8	3.2	2.4	0	0.189	0.106	1.596	0.259	21	0	0
270	Zambia	3426	Central	65177	Mkushi	2	2	201410193			2009		5			6	3		3						801042	* maize flour,white variety,roller meal (unrefined),raw *boi	A002Q#F28.A07GL$F10.A0F2R$F10.A06HR	Maize flour, PROCESS = Boiling, QUALITATIVE-INFO = White, QUALITATIVE-INFO = Integral /not refined		58	209		4			44.6	2.3		3	1.3	1	0	0.078	0.044	0.661	0.107	9	0	0
270	Zambia	3426	Central	65177	Mkushi	2	2	201410193			2009		5			2	3		3						801042	* maize flour,white variety,roller meal (unrefined),raw *boi	A002Q#F28.A07GL$F10.A0F2R$F10.A06HR	Maize flour, PROCESS = Boiling, QUALITATIVE-INFO = White, QUALITATIVE-INFO = Integral /not refined		85	307		5.9			65.4	3.3		5	2	1.4	0	0.115	0.065	0.969	0.157	13	0	0
270	Zambia	3426	Central	65177	Mkushi	2	2	201410193			2009		5			2	3		3						818001	* rape leaves,fresh,raw, *boiled*	A0DLD#F28.A07GL	Rape kales, PROCESS = Boiling		40	20		1.3			4	0.3		54	0.7	0.2	33.6	0.04	0.05	0.38	0.103	9	0	292
270	Zambia	3426	Central	65177	Mkushi	2	2	201410193			2009		5			6	3		3						818001	* rape leaves,fresh,raw, *boiled*	A0DLD#F28.A07GL	Rape kales, PROCESS = Boiling		44	22		1.5			4.4	0.3		59	0.7	0.2	37	0.044	0.055	0.418	0.113	10	0	322
270	Zambia	3426	Central	65177	Mkushi	2	2	201410193			2009		5			2	3		3						829052	* onion, large bulb, fresh, raw *boiled*	A00HC#F28.A07GL	Onions, PROCESS = Boiling		11	4		0.1			1	0		3	0	0	0.7	0.003	0.003	0.013	0.009	1	0	0
270	Zambia	3426	Central	65177	Mkushi	2	2	201410193			2009		5			6	3		3						829052	* onion, large bulb, fresh, raw *boiled*	A00HC#F28.A07GL	Onions, PROCESS = Boiling		12	5		0.1			1.1	0		3	0	0	0.8	0.004	0.003	0.014	0.009	2	0	0
270	Zambia	3426	Central	65177	Mkushi	2	2	201410193			2009		5			2	3		3						829063	* tomato,ripe,fresh,raw *boiled*	A0DMX#F28.A07GL$F10.A07XL	Tomatoes, PROCESS = Boiling, QUALITATIVE-INFO = Ripe / mature		37	7		0.3			1.4	0.1		4	0.1	0.1	4	0.008	0.007	0.209	0.019	4	0	13
270	Zambia	3426	Central	65177	Mkushi	2	2	201410193			2009		5			6	3		3						829063	* tomato,ripe,fresh,raw *boiled*	A0DMX#F28.A07GL$F10.A07XL	Tomatoes, PROCESS = Boiling, QUALITATIVE-INFO = Ripe / mature		40	7		0.4			1.6	0.1		4	0.1	0.1	4.3	0.009	0.007	0.226	0.021	4	0	14
270	Zambia	3426	Central	65177	Mkushi	1	1	201410221			2009		5			2	3		1						1394	biscuits,flavored,w/cream filling	A00AE#F04.A02MK$F28.A07MA	Biscuit with inclusions, filling or coating, INGREDIENT = Cream and cream products, PROCESS = Filling		76	367		3.4			54.8	15.2		21	1.7	0.3	0	0.198	0.185	2.044	0.014	62	0	0
270	Zambia	3426	Central	65177	Mkushi	1	1	201410221			2009		5			2	3		1						4001	sweetpotato,yellow,w/skin,fresh,boiled	A010C#F28.A07GL$F10.A0F5H$F20.A07QE	Sweet potatoes, PROCESS = Boiling, QUALITATIVE-INFO = Yellow, PART-CONSUMED-ANALYSED = With peel		260	296		5.5			69.4	0.3		99	2.1	1	6.2	0.216	0.2	1.825	0.684	34	0	460
270	Zambia	3426	Central	65177	Mkushi	1	1	201410221			2009		5			2	3		3						801042	* maize flour,white variety,roller meal (unrefined),raw *boi	A002Q#F28.A07GL$F10.A0F2R$F10.A06HR	Maize flour, PROCESS = Boiling, QUALITATIVE-INFO = White, QUALITATIVE-INFO = Integral /not refined		43	155		3			33.1	1.7		3	1	0.7	0	0.058	0.033	0.49	0.08	6	0	0
270	Zambia	3426	Central	65177	Mkushi	1	1	201410221			2009		5			4	3		3						801042	* maize flour,white variety,roller meal (unrefined),raw *boi	A002Q#F28.A07GL$F10.A0F2R$F10.A06HR	Maize flour, PROCESS = Boiling, QUALITATIVE-INFO = White, QUALITATIVE-INFO = Integral /not refined		33	119		2.3			25.4	1.3		2	0.8	0.6	0	0.045	0.025	0.376	0.061	5	0	0
270	Zambia	3426	Central	65177	Mkushi	1	1	201410221			2009		5			6	3		3						801042	* maize flour,white variety,roller meal (unrefined),raw *boi	A002Q#F28.A07GL$F10.A0F2R$F10.A06HR	Maize flour, PROCESS = Boiling, QUALITATIVE-INFO = White, QUALITATIVE-INFO = Integral /not refined		42	152		2.9			32.3	1.6		3	1	0.7	0	0.057	0.032	0.479	0.078	6	0	0
270	Zambia	3426	Central	65177	Mkushi	1	1	201410221			2009		5			6	3		3						806009	* beans,pinto (kabulangeti),dried,raw *boiled*	A012S#F28.A07GL	Beans (dry) and similar-, PROCESS = Boiling		23	80		4.9			14.4	0.3		21	1.2	0.5	1.1	0.066	0.037	0.216	0.055	78	0	0
270	Zambia	3426	Central	65177	Mkushi	1	1	201410221			2009		5			2	3		3						808007	* groundnuts, powder, raw, *boiled*	A015H#F28.A07LA$F28.A07KG$F28.A07GL$F03.A06JD	Peanuts, PROCESS = Grinding / milling / crushing, PROCESS = Drying (dehydration), PROCESS = Boiling, PHYSICAL-STATE = Powder		12	68		3.1			1.9	5.9		11	0.6	0.4	0	0.077	0.016	1.448	0.042	29	0	0
270	Zambia	3426	Central	65177	Mkushi	1	1	201410221			2009		5			4	3		3						808007	* groundnuts, powder, raw, *boiled*	A015H#F28.A07LA$F28.A07KG$F28.A07GL$F03.A06JD	Peanuts, PROCESS = Grinding / milling / crushing, PROCESS = Drying (dehydration), PROCESS = Boiling, PHYSICAL-STATE = Powder		13	74		3.4			2.1	6.4		12	0.6	0.4	0	0.083	0.018	1.569	0.045	31	0	0
270	Zambia	3426	Central	65177	Mkushi	1	1	201410221			2009		5			2	3		3						818051	*pumpkin leaves, fresh, raw, *boiled*	A16QL#F28.A07GL	Pumpkin leaves, PROCESS = Boiling		20	4		0.6			0.5	0.1		8	0.4	0	1.5	0.016	0.024	0.174	0.04	5	0	18
270	Zambia	3426	Central	65177	Mkushi	1	1	201410221			2009		5			4	3		3						818051	*pumpkin leaves, fresh, raw, *boiled*	A16QL#F28.A07GL	Pumpkin leaves, PROCESS = Boiling		22	4		0.7			0.5	0.1		9	0.5	0	1.7	0.018	0.026	0.191	0.044	6	0	20
270	Zambia	3426	Central	65177	Mkushi	1	1	201410221			2009		5			2	3		3						829052	* onion, large bulb, fresh, raw *boiled*	A00HC#F28.A07GL	Onions, PROCESS = Boiling		3	1		0			0.3	0		1	0	0	0.2	0.001	0.001	0.003	0.002	0	0	0
270	Zambia	3426	Central	65177	Mkushi	1	1	201410221			2009		5			4	3		3						829052	* onion, large bulb, fresh, raw *boiled*	A00HC#F28.A07GL	Onions, PROCESS = Boiling		4	2		0			0.4	0		1	0	0	0.3	0.001	0.001	0.005	0.003	1	0	0
270	Zambia	3426	Central	65177	Mkushi	1	1	201410221			2009		5			6	3		3						829052	* onion, large bulb, fresh, raw *boiled*	A00HC#F28.A07GL	Onions, PROCESS = Boiling		4	2		0			0.4	0		1	0	0	0.3	0.001	0.001	0.005	0.003	1	0	0
270	Zambia	3426	Central	65177	Mkushi	1	1	201410221			2009		5			6	3		3						829063	* tomato,ripe,fresh,raw *boiled*	A0DMX#F28.A07GL$F10.A07XL	Tomatoes, PROCESS = Boiling, QUALITATIVE-INFO = Ripe / mature		14	3		0.1			0.5	0		1	0	0	1.5	0.003	0.003	0.079	0.007	2	0	5
270	Zambia	3426	Central	65177	Mkushi	1	1	201410221			2009		5			2	3		3						829063	* tomato,ripe,fresh,raw *boiled*	A0DMX#F28.A07GL$F10.A07XL	Tomatoes, PROCESS = Boiling, QUALITATIVE-INFO = Ripe / mature		11	2		0.1			0.4	0		1	0	0	1.2	0.002	0.002	0.062	0.006	1	0	4
270	Zambia	3426	Central	65177	Mkushi	1	1	201410221			2009		5			4	3		3						829063	* tomato,ripe,fresh,raw *boiled*	A0DMX#F28.A07GL$F10.A07XL	Tomatoes, PROCESS = Boiling, QUALITATIVE-INFO = Ripe / mature		13	2		0.1			0.5	0		1	0	0	1.4	0.003	0.002	0.073	0.007	1	0	4
270	Zambia	3426	Central	65177	Mkushi	2	2	201410221			2009		5			4	3		1						1381	fritters	A16FY	Fried dough sweet		52	222		2.7			26.4	11.9		31	0.6	0.2	0.1	0.12	0.104	0.785	0.016	36	0	2
270	Zambia	3426	Central	65177	Mkushi	2	2	201410221			2009		5			2	3		1						30021	mango,green,w/skin,fresh,raw	A01LF#F28.A07HS$F10.A0F2Q$F20.A07QQ	Mangoes, PROCESS = Raw, no heat treatment, QUALITATIVE-INFO = Green, PART-CONSUMED-ANALYSED = With skin		435	239		2.2			60.9	0.4		30	6.1	15.2	374.1	0.087	0.131	0.87	0.435	52	0	22
270	Zambia	3426	Central	65177	Mkushi	2	2	201410221			2009		5			4	3		3						801042	* maize flour,white variety,roller meal (unrefined),raw *boi	A002Q#F28.A07GL$F10.A0F2R$F10.A06HR	Maize flour, PROCESS = Boiling, QUALITATIVE-INFO = White, QUALITATIVE-INFO = Integral /not refined		92	332		6.3			70.7	3.6		6	2.1	1.6	0	0.124	0.07	1.049	0.17	14	0	0
270	Zambia	3426	Central	65177	Mkushi	2	2	201410221			2009		5			2	3		3						801042	* maize flour,white variety,roller meal (unrefined),raw *boi	A002Q#F28.A07GL$F10.A0F2R$F10.A06HR	Maize flour, PROCESS = Boiling, QUALITATIVE-INFO = White, QUALITATIVE-INFO = Integral /not refined		107	386		7.4			82.3	4.2		6	2.5	1.8	0	0.144	0.081	1.22	0.198	16	0	0
270	Zambia	3426	Central	65177	Mkushi	2	2	201410221			2009		5			4	3		3						801042	* maize flour,white variety,roller meal (unrefined),raw *boi	A002Q#F28.A07GL$F10.A0F2R$F10.A06HR	Maize flour, PROCESS = Boiling, QUALITATIVE-INFO = White, QUALITATIVE-INFO = Integral /not refined		29	105		2			22.3	1.1		2	0.7	0.5	0	0.039	0.022	0.331	0.054	4	0	0
270	Zambia	3426	Central	65177	Mkushi	2	2	201410221			2009		5			6	3		3						801042	* maize flour,white variety,roller meal (unrefined),raw *boi	A002Q#F28.A07GL$F10.A0F2R$F10.A06HR	Maize flour, PROCESS = Boiling, QUALITATIVE-INFO = White, QUALITATIVE-INFO = Integral /not refined		114	412		7.9			87.7	4.4		7	2.6	1.9	0	0.154	0.087	1.3	0.211	17	0	0
270	Zambia	3426	Central	65177	Mkushi	2	2	201410221			2009		5			6	3		3						815025	* fish,kasepa(type 6),dried,raw *boiled*	A02JP#F01.A0GVJ$F27.A026X$F28.A07GL	Dried fish, SOURCE = Microthrissa (generic) (as animal), SOURCE-COMMODITIES = Freshwater fish, PROCESS = Boiling		19	70		7.9			0	4		25	0.5	0.4	0.2	0.036	0.096	1.352	0.12	4	5.32	11
270	Zambia	3426	Central	65177	Mkushi	2	2	201410221			2009		5			2	3		3						818041	* cassava leaves, fresh, raw, *boiled*	A00NJ#F28.A07GL	Cassava leaves, PROCESS = Boiling		35	39		3			5.4	0.7		122	3.9	0	298.8	0.079	0.2	0.798	0.07	9	0	32
270	Zambia	3426	Central	65177	Mkushi	2	2	201410221			2009		5			4	3		3						829038	* impwa w/skin,fresh,raw *boiled*	A00JD#F28.A07GL$F20.A07QQ	Aubergines, PROCESS = Boiling, PART-CONSUMED-ANALYSED = With skin		5	1		0.1			0.3	0		0	0	0	0.1	0.001	0.002	0.031	0.003	1	0	0
270	Zambia	3426	Central	65177	Mkushi	2	2	201410221			2009		5			2	3		3						829052	* onion, large bulb, fresh, raw *boiled*	A00HC#F28.A07GL	Onions, PROCESS = Boiling		10	4		0.1			0.9	0		2	0	0	0.6	0.003	0.003	0.011	0.008	1	0	0
270	Zambia	3426	Central	65177	Mkushi	2	2	201410221			2009		5			6	3		3						829052	* onion, large bulb, fresh, raw *boiled*	A00HC#F28.A07GL	Onions, PROCESS = Boiling		6	2		0.1			0.6	0		1	0	0	0.4	0.002	0.002	0.007	0.005	1	0	0
270	Zambia	3426	Central	65177	Mkushi	2	2	201410221			2009		5			6	3		3						829052	* onion,large bulb,fresh,raw *boiled*	A00HC#F28.A07GL	Onions, PROCESS = Boiling		2	1		0			0.2	0		0	0	0	0.1	0.001	0.001	0.002	0.002	0	0	0
270	Zambia	3426	Central	65177	Mkushi	2	2	201410221			2009		5			6	3		3						829063	* tomato,ripe,fresh,raw *boiled*	A0DMX#F28.A07GL$F10.A07XL	Tomatoes, PROCESS = Boiling, QUALITATIVE-INFO = Ripe / mature		19	3		0.2			0.7	0		2	0.1	0	2.1	0.004	0.003	0.107	0.01	2	0	6
270	Zambia	3426	Central	65177	Mkushi	2	2	201410221			2009		5			6	3		3						829063	* tomato,ripe,fresh,raw *boiled*	A0DMX#F28.A07GL$F10.A07XL	Tomatoes, PROCESS = Boiling, QUALITATIVE-INFO = Ripe / mature		19	3		0.2			0.7	0		2	0.1	0	2.1	0.004	0.003	0.107	0.01	2	0	6
270	Zambia	3426	Central	65177	Mkushi	2	2	201410221			2009		5			4	3		3						829063	* tomato,ripe,fresh,raw *boiled*	A0DMX#F28.A07GL$F10.A07XL	Tomatoes, PROCESS = Boiling, QUALITATIVE-INFO = Ripe / mature		33	6		0.3			1.3	0.1		3	0.1	0.1	3.6	0.007	0.006	0.186	0.017	4	0	11
270	Zambia	3426	Central	65177	Mkushi	2	2	201410221			2009		5			2	3		3						829063	* tomato,ripe,fresh,raw *boiled*	A0DMX#F28.A07GL$F10.A07XL	Tomatoes, PROCESS = Boiling, QUALITATIVE-INFO = Ripe / mature		32	6		0.3			1.2	0.1		3	0.1	0.1	3.5	0.007	0.006	0.18	0.017	4	0	11
270	Zambia	3426	Central	65177	Mkushi	1	1	201410223			2009		5			2	3		1						1394	biscuits,flavored,w/cream filling	A00AE#F04.A02MK$F28.A07MA	Biscuit with inclusions, filling or coating, INGREDIENT = Cream and cream products, PROCESS = Filling		74	357		3.3			53.4	14.8		20	1.6	0.3	0	0.193	0.18	1.991	0.013	61	0	0
270	Zambia	3426	Central	65177	Mkushi	1	1	201410223			2009		5			2	3		1						4001	sweetpotato,yellow,w/skin,fresh,boiled	A010C#F28.A07GL$F10.A0F5H$F20.A07QE	Sweet potatoes, PROCESS = Boiling, QUALITATIVE-INFO = Yellow, PART-CONSUMED-ANALYSED = With peel		1170	1334		24.6			312.4	1.2		445	9.4	4.7	28.1	0.971	0.901	8.213	3.077	152	0	2071
270	Zambia	3426	Central	65177	Mkushi	1	1	201410223			2009		5			6	3		3						801042	* maize flour,white variety,roller meal (unrefined),raw *boi	A002Q#F28.A07GL$F10.A0F2R$F10.A06HR	Maize flour, PROCESS = Boiling, QUALITATIVE-INFO = White, QUALITATIVE-INFO = Integral /not refined		121	437		8.3			93	4.7		7	2.8	2.1	0	0.163	0.092	1.379	0.224	18	0	0
270	Zambia	3426	Central	65177	Mkushi	1	1	201410223			2009		5			4	3		3						801042	* maize flour,white variety,roller meal (unrefined),raw *boi	A002Q#F28.A07GL$F10.A0F2R$F10.A06HR	Maize flour, PROCESS = Boiling, QUALITATIVE-INFO = White, QUALITATIVE-INFO = Integral /not refined		122	440		8.4			93.8	4.8		7	2.8	2.1	0	0.165	0.093	1.391	0.226	18	0	0
270	Zambia	3426	Central	65177	Mkushi	1	1	201410223			2009		5			6	3		3						806009	* beans,pinto (kabulangeti),dried,raw *boiled*	A012S#F28.A07GL	Beans (dry) and similar-, PROCESS = Boiling		67	232		14.3			41.9	0.8		60	3.4	1.5	3.1	0.191	0.107	0.629	0.159	228	0	0
270	Zambia	3426	Central	65177	Mkushi	1	1	201410223			2009		5			4	3		3						808007	* groundnuts, powder, raw, *boiled*	A015H#F28.A07LA$F28.A07KG$F28.A07GL$F03.A06JD	Peanuts, PROCESS = Grinding / milling / crushing, PROCESS = Drying (dehydration), PROCESS = Boiling, PHYSICAL-STATE = Powder		31	176		8			5	15.3		29	1.4	1	0	0.198	0.042	3.74	0.108	74	0	0
270	Zambia	3426	Central	65177	Mkushi	1	1	201410223			2009		5			4	3		3						818021	* sweetpotato leaves, fresh, raw, *boiled*	A00NX#F28.A07GL	Sweet potato leaves, PROCESS = Boiling		51	18		2			3.3	0.2		19	0.5	0.2	5.6	0.08	0.176	0.576	0.097	41	0	26
270	Zambia	3426	Central	65177	Mkushi	1	1	201410223			2009		5			4	3		3						829052	* onion, large bulb, fresh, raw *boiled*	A00HC#F28.A07GL	Onions, PROCESS = Boiling		9	4		0.1			0.8	0		2	0	0	0.6	0.003	0.003	0.01	0.007	1	0	0
270	Zambia	3426	Central	65177	Mkushi	1	1	201410223			2009		5			6	3		3						829052	* onion, large bulb, fresh, raw *boiled*	A00HC#F28.A07GL	Onions, PROCESS = Boiling		10	4		0.1			0.9	0		2	0	0	0.6	0.003	0.003	0.011	0.008	1	0	0
270	Zambia	3426	Central	65177	Mkushi	1	1	201410223			2009		5			6	3		3						829063	* tomato,ripe,fresh,raw *boiled*	A0DMX#F28.A07GL$F10.A07XL	Tomatoes, PROCESS = Boiling, QUALITATIVE-INFO = Ripe / mature		42	8		0.4			1.6	0.1		4	0.1	0.1	4.5	0.009	0.008	0.237	0.022	5	0	14
270	Zambia	3426	Central	65177	Mkushi	1	1	201410223			2009		5			4	3		3						829063	* tomato,ripe,fresh,raw *boiled*	A0DMX#F28.A07GL$F10.A07XL	Tomatoes, PROCESS = Boiling, QUALITATIVE-INFO = Ripe / mature		29	5		0.3			1.1	0.1		3	0.1	0.1	3.1	0.006	0.005	0.164	0.015	3	0	10
270	Zambia	3426	Central	65177	Mkushi	2	2	201410223			2009		5			2	3		3						801042	* maize flour,white variety,roller meal (unrefined),raw *boi	A002Q#F28.A07GL$F10.A0F2R$F10.A06HR	Maize flour, PROCESS = Boiling, QUALITATIVE-INFO = White, QUALITATIVE-INFO = Integral /not refined		212	765		14.6			163	8.3		13	4.9	3.6	0	0.286	0.161	2.417	0.392	32	0	0
270	Zambia	3426	Central	65177	Mkushi	2	2	201410223			2009		5			6	3		3						801042	* maize flour,white variety,roller meal (unrefined),raw *boi	A002Q#F28.A07GL$F10.A0F2R$F10.A06HR	Maize flour, PROCESS = Boiling, QUALITATIVE-INFO = White, QUALITATIVE-INFO = Integral /not refined		151	545		10.4			116.1	5.9		9	3.5	2.6	0	0.204	0.115	1.721	0.279	23	0	0
270	Zambia	3426	Central	65177	Mkushi	2	2	201410223			2009		5			4	3		3						801042	* maize flour,white variety,roller meal (unrefined),raw *boi	A002Q#F28.A07GL$F10.A0F2R$F10.A06HR	Maize flour, PROCESS = Boiling, QUALITATIVE-INFO = White, QUALITATIVE-INFO = Integral /not refined		150	542		10.4			115.4	5.9		9	3.5	2.6	0	0.203	0.114	1.71	0.278	23	0	0
270	Zambia	3426	Central	65177	Mkushi	2	2	201410223			2009		5			6	3		3						815025	* fish,kasepa(type 6),dried,raw *boiled*	A02JP#F01.A0GVJ$F27.A026X$F28.A07GL	Dried fish, SOURCE = Microthrissa (generic) (as animal), SOURCE-COMMODITIES = Freshwater fish, PROCESS = Boiling		29	106		12.1			0	6.1		39	0.8	0.7	0.4	0.055	0.146	2.064	0.183	6	8.12	17
270	Zambia	3426	Central	65177	Mkushi	2	2	201410223			2009		5			2	3		3						818041	* cassava leaves, fresh, raw, *boiled*	A00NJ#F28.A07GL	Cassava leaves, PROCESS = Boiling		57	64		4.9			8.7	1.1		198	6.3	0.1	486.7	0.128	0.325	1.3	0.114	15	0	52
270	Zambia	3426	Central	65177	Mkushi	2	2	201410223			2009		5			4	3		3						829038	* impwa w/skin,fresh,raw *boiled*	A00JD#F28.A07GL$F20.A07QQ	Aubergines, PROCESS = Boiling, PART-CONSUMED-ANALYSED = With skin		4	1		0			0.2	0		0	0	0	0.1	0.001	0.001	0.025	0.002	1	0	0
270	Zambia	3426	Central	65177	Mkushi	2	2	201410223			2009		5			6	3		3						829052	* onion,large bulb,fresh,raw *boiled*	A00HC#F28.A07GL	Onions, PROCESS = Boiling		2	1		0			0.2	0		0	0	0	0.1	0.001	0.001	0.002	0.002	0	0	0
270	Zambia	3426	Central	65177	Mkushi	2	2	201410223			2009		5			2	3		3						829052	* onion, large bulb, fresh, raw *boiled*	A00HC#F28.A07GL	Onions, PROCESS = Boiling		16	6		0.2			1.5	0		4	0	0	1	0.005	0.005	0.018	0.012	2	0	0
270	Zambia	3426	Central	65177	Mkushi	2	2	201410223			2009		5			6	3		3						829052	* onion, large bulb, fresh, raw *boiled*	A00HC#F28.A07GL	Onions, PROCESS = Boiling		9	4		0.1			0.8	0		2	0	0	0.6	0.003	0.003	0.01	0.007	1	0	0
270	Zambia	3426	Central	65177	Mkushi	2	2	201410223			2009		5			6	3		3						829063	* tomato,ripe,fresh,raw *boiled*	A0DMX#F28.A07GL$F10.A07XL	Tomatoes, PROCESS = Boiling, QUALITATIVE-INFO = Ripe / mature		19	3		0.2			0.7	0		2	0.1	0	2.1	0.004	0.003	0.107	0.01	2	0	6
270	Zambia	3426	Central	65177	Mkushi	2	2	201410223			2009		5			2	3		3						829063	* tomato,ripe,fresh,raw *boiled*	A0DMX#F28.A07GL$F10.A07XL	Tomatoes, PROCESS = Boiling, QUALITATIVE-INFO = Ripe / mature		53	10		0.5			2.1	0.1		5	0.2	0.1	5.7	0.012	0.01	0.299	0.028	6	0	18
270	Zambia	3426	Central	65177	Mkushi	2	2	201410223			2009		5			6	3		3						829063	* tomato,ripe,fresh,raw *boiled*	A0DMX#F28.A07GL$F10.A07XL	Tomatoes, PROCESS = Boiling, QUALITATIVE-INFO = Ripe / mature		31	6		0.3			1.2	0.1		3	0.1	0.1	3.3	0.007	0.006	0.175	0.016	3	0	11
270	Zambia	3426	Central	65177	Mkushi	2	2	201410223			2009		5			4	3		3						829063	* tomato,ripe,fresh,raw *boiled*	A0DMX#F28.A07GL$F10.A07XL	Tomatoes, PROCESS = Boiling, QUALITATIVE-INFO = Ripe / mature		27	5		0.2			1.1	0.1		3	0.1	0.1	2.9	0.006	0.005	0.152	0.014	3	0	9
270	Zambia	3426	Central	65177	Mkushi	1	1	201410251			2009		5			2	3		1						3001	sweetpotato,white,w/skin,fresh,boiled	A010C#F28.A07GL$F10.A0F2R$F20.A07QE	Sweet potatoes, PROCESS = Boiling, QUALITATIVE-INFO = White, PART-CONSUMED-ANALYSED = With peel		936	1002		18.7			234.9	0.9		356	6.6	3.7	22.5	0.646	0.646	5.232	1.47	112	0	0
270	Zambia	3426	Central	65177	Mkushi	1	1	201410251			2009		5			6	3		3						801042	* maize flour,white variety,roller meal (unrefined),raw *boi	A002Q#F28.A07GL$F10.A0F2R$F10.A06HR	Maize flour, PROCESS = Boiling, QUALITATIVE-INFO = White, QUALITATIVE-INFO = Integral /not refined		57	206		3.9			43.8	2.2		3	1.3	1	0	0.077	0.043	0.65	0.105	9	0	0
270	Zambia	3426	Central	65177	Mkushi	1	1	201410251			2009		5			4	3		3						801042	* maize flour,white variety,roller meal (unrefined),raw *boi	A002Q#F28.A07GL$F10.A0F2R$F10.A06HR	Maize flour, PROCESS = Boiling, QUALITATIVE-INFO = White, QUALITATIVE-INFO = Integral /not refined		104	375		7.2			80	4.1		6	2.4	1.8	0	0.14	0.079	1.186	0.192	16	0	0
270	Zambia	3426	Central	65177	Mkushi	1	1	201410251			2009		5			6	3		3						806069	* beans, white (navy), dried, raw *boiled*	A012X#F28.A07GL$F10.A0F2R	Navy beans (dry seeds), PROCESS = Boiling, QUALITATIVE-INFO = White		47	157		11			28.3	0.4		90	4.9	1.7	0	0.082	0.052	0.18	0.075	118	0	0
270	Zambia	3426	Central	65177	Mkushi	1	1	201410251			2009		5			4	3		3						818021	* sweetpotato leaves, fresh, raw, *boiled*	A00NX#F28.A07GL	Sweet potato leaves, PROCESS = Boiling		49	17		2			3.1	0.1		18	0.5	0.1	5.4	0.076	0.169	0.554	0.093	39	0	25
270	Zambia	3426	Central	65177	Mkushi	1	1	201410251			2009		5			6	3		3						829052	* onion, large bulb, fresh, raw *boiled*	A00HC#F28.A07GL	Onions, PROCESS = Boiling		7	3		0.1			0.7	0		2	0	0	0.4	0.002	0.002	0.008	0.005	1	0	0
270	Zambia	3426	Central	65177	Mkushi	1	1	201410251			2009		5			4	3		3						829052	* onion, large bulb, fresh, raw *boiled*	A00HC#F28.A07GL	Onions, PROCESS = Boiling		13	5		0.1			1.2	0		3	0	0	0.8	0.004	0.004	0.015	0.01	2	0	0
270	Zambia	3426	Central	65177	Mkushi	1	1	201410251			2009		5			4	3		3						829063	* tomato,ripe,fresh,raw *boiled*	A0DMX#F28.A07GL$F10.A07XL	Tomatoes, PROCESS = Boiling, QUALITATIVE-INFO = Ripe / mature		45	8		0.4			1.8	0.1		5	0.1	0.1	4.9	0.01	0.008	0.254	0.023	5	0	15
270	Zambia	3426	Central	65177	Mkushi	1	1	201410251			2009		5			6	3		3						829063	* tomato,ripe,fresh,raw *boiled*	A0DMX#F28.A07GL$F10.A07XL	Tomatoes, PROCESS = Boiling, QUALITATIVE-INFO = Ripe / mature		29	5		0.3			1.1	0.1		3	0.1	0.1	3.1	0.006	0.005	0.164	0.015	3	0	10
270	Zambia	3426	Central	65177	Mkushi	2	2	201410251			2009		5			4	3		1						30021	mango,green,w/skin,fresh,raw	A01LF#F28.A07HS$F10.A0F2Q$F20.A07QQ	Mangoes, PROCESS = Raw, no heat treatment, QUALITATIVE-INFO = Green, PART-CONSUMED-ANALYSED = With skin		96	53		0.5			13.4	0.1		7	1.3	3.4	82.6	0.019	0.029	0.192	0.096	12	0	5
270	Zambia	3426	Central	65177	Mkushi	2	2	201410251			2009		5			4	3		3						801042	* maize flour,white variety,roller meal (unrefined),raw *boi	A002Q#F28.A07GL$F10.A0F2R$F10.A06HR	Maize flour, PROCESS = Boiling, QUALITATIVE-INFO = White, QUALITATIVE-INFO = Integral /not refined		106	383		7.3			81.5	4.1		6	2.4	1.8	0	0.143	0.081	1.208	0.196	16	0	0
270	Zambia	3426	Central	65177	Mkushi	2	2	201410251			2009		5			6	3		3						801042	* maize flour,white variety,roller meal (unrefined),raw *boi	A002Q#F28.A07GL$F10.A0F2R$F10.A06HR	Maize flour, PROCESS = Boiling, QUALITATIVE-INFO = White, QUALITATIVE-INFO = Integral /not refined		117	422		8.1			90	4.6		7	2.7	2	0	0.158	0.089	1.334	0.216	18	0	0
270	Zambia	3426	Central	65177	Mkushi	2	2	201410251			2009		5			6	3		3						818001	* rape leaves,fresh,raw, *boiled*	A0DLD#F28.A07GL	Rape kales, PROCESS = Boiling		23	12		0.8			2.3	0.2		31	0.4	0.1	19.3	0.023	0.029	0.219	0.059	5	0	168
270	Zambia	3426	Central	65177	Mkushi	2	2	201410251			2009		5			4	3		3						818001	* rape leaves,fresh,raw, *boiled*	A0DLD#F28.A07GL	Rape kales, PROCESS = Boiling		24	12		0.8			2.4	0.2		32	0.4	0.1	20.2	0.024	0.03	0.228	0.062	5	0	175
270	Zambia	3426	Central	65177	Mkushi	2	2	201410251			2009		5			6	3		3						829052	* onion, large bulb, fresh, raw *boiled*	A00HC#F28.A07GL	Onions, PROCESS = Boiling		6	2		0.1			0.6	0		1	0	0	0.4	0.002	0.002	0.007	0.005	1	0	0
270	Zambia	3426	Central	65177	Mkushi	2	2	201410251			2009		5			4	3		3						829052	* onion, large bulb, fresh, raw *boiled*	A00HC#F28.A07GL	Onions, PROCESS = Boiling		7	3		0.1			0.7	0		2	0	0	0.4	0.002	0.002	0.008	0.005	1	0	0
270	Zambia	3426	Central	65177	Mkushi	2	2	201410251			2009		5			4	3		3						829063	* tomato,ripe,fresh,raw *boiled*	A0DMX#F28.A07GL$F10.A07XL	Tomatoes, PROCESS = Boiling, QUALITATIVE-INFO = Ripe / mature		22	4		0.2			0.9	0		2	0.1	0	2.4	0.005	0.004	0.124	0.011	2	0	7
270	Zambia	3426	Central	65177	Mkushi	2	2	201410251			2009		5			6	3		3						829063	* tomato,ripe,fresh,raw *boiled*	A0DMX#F28.A07GL$F10.A07XL	Tomatoes, PROCESS = Boiling, QUALITATIVE-INFO = Ripe / mature		21	4		0.2			0.8	0		2	0.1	0	2.3	0.005	0.004	0.118	0.011	2	0	7
270	Zambia	3426	Central	65177	Mkushi	1	1	201410253			2009		5			2	3		1						3001	sweetpotato,white,w/skin,fresh,boiled	A010C#F28.A07GL$F10.A0F2R$F20.A07QE	Sweet potatoes, PROCESS = Boiling, QUALITATIVE-INFO = White, PART-CONSUMED-ANALYSED = With peel		1170	1252		23.4			293.7	1.2		445	8.2	4.7	28.1	0.807	0.807	6.54	1.837	140	0	0
270	Zambia	3426	Central	65177	Mkushi	1	1	201410253			2009		5			6	3		3						801042	* maize flour,white variety,roller meal (unrefined),raw *boi	A002Q#F28.A07GL$F10.A0F2R$F10.A06HR	Maize flour, PROCESS = Boiling, QUALITATIVE-INFO = White, QUALITATIVE-INFO = Integral /not refined		110	397		7.6			84.6	4.3		7	2.5	1.9	0	0.149	0.084	1.254	0.204	17	0	0
270	Zambia	3426	Central	65177	Mkushi	1	1	201410253			2009		5			4	3		3						801042	* maize flour,white variety,roller meal (unrefined),raw *boi	A002Q#F28.A07GL$F10.A0F2R$F10.A06HR	Maize flour, PROCESS = Boiling, QUALITATIVE-INFO = White, QUALITATIVE-INFO = Integral /not refined		94	339		6.5			72.3	3.7		6	2.2	1.6	0	0.127	0.071	1.072	0.174	14	0	0
270	Zambia	3426	Central	65177	Mkushi	1	1	201410253			2009		5			6	3		3						806069	* beans, white (navy), dried, raw *boiled*	A012X#F28.A07GL$F10.A0F2R	Navy beans (dry seeds), PROCESS = Boiling, QUALITATIVE-INFO = White		48	160		11.2			28.9	0.4		92	5	1.8	0	0.084	0.053	0.184	0.076	121	0	0
270	Zambia	3426	Central	65177	Mkushi	1	1	201410253			2009		5			4	3		3						818021	* sweetpotato leaves, fresh, raw, *boiled*	A00NX#F28.A07GL	Sweet potato leaves, PROCESS = Boiling		50	18		2			3.2	0.2		19	0.5	0.2	5.5	0.078	0.173	0.565	0.095	40	0	26
270	Zambia	3426	Central	65177	Mkushi	1	1	201410253			2009		5			6	3		3						829052	* onion, large bulb, fresh, raw *boiled*	A00HC#F28.A07GL	Onions, PROCESS = Boiling		8	3		0.1			0.7	0		2	0	0	0.5	0.002	0.002	0.009	0.006	1	0	0
270	Zambia	3426	Central	65177	Mkushi	1	1	201410253			2009		5			4	3		3						829052	* onion, large bulb, fresh, raw *boiled*	A00HC#F28.A07GL	Onions, PROCESS = Boiling		13	5		0.1			1.2	0		3	0	0	0.8	0.004	0.004	0.015	0.01	2	0	0
270	Zambia	3426	Central	65177	Mkushi	1	1	201410253			2009		5			6	3		3						829063	* tomato,ripe,fresh,raw *boiled*	A0DMX#F28.A07GL$F10.A07XL	Tomatoes, PROCESS = Boiling, QUALITATIVE-INFO = Ripe / mature		30	5		0.3			1.2	0.1		3	0.1	0.1	3.2	0.007	0.005	0.169	0.016	3	0	10
270	Zambia	3426	Central	65177	Mkushi	1	1	201410253			2009		5			4	3		3						829063	* tomato,ripe,fresh,raw *boiled*	A0DMX#F28.A07GL$F10.A07XL	Tomatoes, PROCESS = Boiling, QUALITATIVE-INFO = Ripe / mature		46	8		0.4			1.8	0.1		5	0.1	0.1	5	0.01	0.008	0.259	0.024	5	0	16
270	Zambia	3426	Central	65177	Mkushi	2	2	201410253			2009		5			4	3		3						801042	* maize flour,white variety,roller meal (unrefined),raw *boi	A002Q#F28.A07GL$F10.A0F2R$F10.A06HR	Maize flour, PROCESS = Boiling, QUALITATIVE-INFO = White, QUALITATIVE-INFO = Integral /not refined		169	610		11.7			130	6.6		10	3.9	2.9	0	0.228	0.128	1.927	0.313	25	0	0
270	Zambia	3426	Central	65177	Mkushi	2	2	201410253			2009		5			6	3		3						801042	* maize flour,white variety,roller meal (unrefined),raw *boi	A002Q#F28.A07GL$F10.A0F2R$F10.A06HR	Maize flour, PROCESS = Boiling, QUALITATIVE-INFO = White, QUALITATIVE-INFO = Integral /not refined		132	477		9.1			101.5	5.1		8	3	2.2	0	0.178	0.1	1.505	0.244	20	0	0
270	Zambia	3426	Central	65177	Mkushi	2	2	201410253			2009		5			4	3		3						818001	* rape leaves,fresh,raw, *boiled*	A0DLD#F28.A07GL	Rape kales, PROCESS = Boiling		24	12		0.8			2.4	0.2		32	0.4	0.1	20.2	0.024	0.03	0.228	0.062	5	0	175
270	Zambia	3426	Central	65177	Mkushi	2	2	201410253			2009		5			6	3		3						818001	* rape leaves,fresh,raw, *boiled*	A0DLD#F28.A07GL	Rape kales, PROCESS = Boiling		21	11		0.7			2.1	0.1		28	0.4	0.1	17.6	0.021	0.026	0.2	0.054	5	0	154
270	Zambia	3426	Central	65177	Mkushi	2	2	201410253			2009		5			6	3		3						829052	* onion, large bulb, fresh, raw *boiled*	A00HC#F28.A07GL	Onions, PROCESS = Boiling		6	2		0.1			0.6	0		1	0	0	0.4	0.002	0.002	0.007	0.005	1	0	0
270	Zambia	3426	Central	65177	Mkushi	2	2	201410253			2009		5			4	3		3						829052	* onion, large bulb, fresh, raw *boiled*	A00HC#F28.A07GL	Onions, PROCESS = Boiling		7	3		0.1			0.7	0		2	0	0	0.4	0.002	0.002	0.008	0.005	1	0	0
270	Zambia	3426	Central	65177	Mkushi	2	2	201410253			2009		5			4	3		3						829063	* tomato,ripe,fresh,raw *boiled*	A0DMX#F28.A07GL$F10.A07XL	Tomatoes, PROCESS = Boiling, QUALITATIVE-INFO = Ripe / mature		22	4		0.2			0.9	0		2	0.1	0	2.4	0.005	0.004	0.124	0.011	2	0	7
270	Zambia	3426	Central	65177	Mkushi	2	2	201410253			2009		5			6	3		3						829063	* tomato,ripe,fresh,raw *boiled*	A0DMX#F28.A07GL$F10.A07XL	Tomatoes, PROCESS = Boiling, QUALITATIVE-INFO = Ripe / mature		20	4		0.2			0.8	0		2	0.1	0	2.2	0.004	0.004	0.113	0.01	2	0	7
270	Zambia	3426	Central	65177	Mkushi	1	1	201410291			2009		5			2	3		1						4001	sweetpotato,yellow,w/skin,fresh,boiled	A010C#F28.A07GL$F10.A0F5H$F20.A07QE	Sweet potatoes, PROCESS = Boiling, QUALITATIVE-INFO = Yellow, PART-CONSUMED-ANALYSED = With peel		390	445		8.2			104.1	0.4		148	3.1	1.6	9.4	0.324	0.3	2.738	1.026	51	0	690
270	Zambia	3426	Central	65177	Mkushi	1	1	201410291			2009		5			4	3		1						8003	groundnuts,dried,roasted	A015H#F28.A07KG$F28.A07GY	Peanuts, PROCESS = Drying (dehydration), PROCESS = Roasting		55	322		13			11.8	27.3		30	1.3	1.8	0	0.241	0.054	7.439	0.141	80	0	0
270	Zambia	3426	Central	65177	Mkushi	1	1	201410291			2009		5			4	3		3						801042	* maize flour,white variety,roller meal (unrefined),raw *boi	A002Q#F28.A07GL$F10.A0F2R$F10.A06HR	Maize flour, PROCESS = Boiling, QUALITATIVE-INFO = White, QUALITATIVE-INFO = Integral /not refined		78	282		5.4			60	3		5	1.8	1.3	0	0.105	0.059	0.889	0.144	12	0	0
270	Zambia	3426	Central	65177	Mkushi	1	1	201410291			2009		5			6	3		3						801042	* maize flour,white variety,roller meal (unrefined),raw *boi	A002Q#F28.A07GL$F10.A0F2R$F10.A06HR	Maize flour, PROCESS = Boiling, QUALITATIVE-INFO = White, QUALITATIVE-INFO = Integral /not refined		41	148		2.8			31.5	1.6		2	0.9	0.7	0	0.055	0.031	0.467	0.076	6	0	0
270	Zambia	3426	Central	65177	Mkushi	1	1	201410291			2009		5			6	3		3						806009	* beans,pinto (kabulangeti),dried,raw *boiled*	A012S#F28.A07GL	Beans (dry) and similar-, PROCESS = Boiling		37	128		7.9			23.2	0.4		33	1.9	0.9	1.7	0.105	0.059	0.347	0.088	126	0	0
270	Zambia	3426	Central	65177	Mkushi	1	1	201410291			2009		5			4	3		3						806009	* beans,pinto (kabulangeti),dried,raw *boiled*	A012S#F28.A07GL	Beans (dry) and similar-, PROCESS = Boiling		66	229		14.1			41.3	0.8		59	3.4	1.5	3.1	0.188	0.105	0.62	0.156	225	0	0
270	Zambia	3426	Central	65177	Mkushi	1	1	201410291			2009		5			4	3		3						829052	* onion, large bulb, fresh, raw *boiled*	A00HC#F28.A07GL	Onions, PROCESS = Boiling		10	4		0.1			0.9	0		2	0	0	0.6	0.003	0.003	0.011	0.008	1	0	0
270	Zambia	3426	Central	65177	Mkushi	1	1	201410291			2009		5			6	3		3						829052	* onion, large bulb, fresh, raw *boiled*	A00HC#F28.A07GL	Onions, PROCESS = Boiling		6	2		0.1			0.6	0		1	0	0	0.4	0.002	0.002	0.007	0.005	1	0	0
270	Zambia	3426	Central	65177	Mkushi	1	1	201410291			2009		5			4	3		3						829063	* tomato,ripe,fresh,raw *boiled*	A0DMX#F28.A07GL$F10.A07XL	Tomatoes, PROCESS = Boiling, QUALITATIVE-INFO = Ripe / mature		41	7		0.4			1.6	0.1		4	0.1	0.1	4.4	0.009	0.007	0.231	0.021	5	0	14
270	Zambia	3426	Central	65177	Mkushi	1	1	201410291			2009		5			6	3		3						829063	* tomato,ripe,fresh,raw *boiled*	A0DMX#F28.A07GL$F10.A07XL	Tomatoes, PROCESS = Boiling, QUALITATIVE-INFO = Ripe / mature		23	4		0.2			0.9	0		2	0.1	0	2.5	0.005	0.004	0.13	0.012	3	0	8
270	Zambia	3426	Central	65177	Mkushi	2	2	201410291			2009		5			4	3		3						801042	* maize flour,white variety,roller meal (unrefined),raw *boi	A002Q#F28.A07GL$F10.A0F2R$F10.A06HR	Maize flour, PROCESS = Boiling, QUALITATIVE-INFO = White, QUALITATIVE-INFO = Integral /not refined		152	549		10.5			116.9	5.9		9	3.5	2.6	0	0.205	0.116	1.733	0.281	23	0	0
270	Zambia	3426	Central	65177	Mkushi	2	2	201410291			2009		5			6	3		3						801042	* maize flour,white variety,roller meal (unrefined),raw *boi	A002Q#F28.A07GL$F10.A0F2R$F10.A06HR	Maize flour, PROCESS = Boiling, QUALITATIVE-INFO = White, QUALITATIVE-INFO = Integral /not refined		116	419		8			89.2	4.5		7	2.7	2	0	0.157	0.088	1.322	0.215	17	0	0
270	Zambia	3426	Central	65177	Mkushi	2	2	201410291			2009		5			2	3		3						801042	* maize flour,white variety,roller meal (unrefined),raw *boi	A002Q#F28.A07GL$F10.A0F2R$F10.A06HR	Maize flour, PROCESS = Boiling, QUALITATIVE-INFO = White, QUALITATIVE-INFO = Integral /not refined		122	440		8.4			93.8	4.8		7	2.8	2.1	0	0.165	0.093	1.391	0.226	18	0	0
270	Zambia	3426	Central	65177	Mkushi	2	2	201410291			2009		5			2	3		3						808007	* groundnuts, powder, raw, *boiled*	A015H#F28.A07LA$F28.A07KG$F28.A07GL$F03.A06JD	Peanuts, PROCESS = Grinding / milling / crushing, PROCESS = Drying (dehydration), PROCESS = Boiling, PHYSICAL-STATE = Powder		22	125		5.7			3.5	10.8		20	1	0.7	0	0.141	0.03	2.655	0.077	53	0	0
270	Zambia	3426	Central	65177	Mkushi	2	2	201410291			2009		5			6	3		3						808007	* groundnuts, powder, raw, *boiled*	A015H#F28.A07LA$F28.A07KG$F28.A07GL$F03.A06JD	Peanuts, PROCESS = Grinding / milling / crushing, PROCESS = Drying (dehydration), PROCESS = Boiling, PHYSICAL-STATE = Powder		14	79		3.6			2.3	6.9		13	0.6	0.5	0	0.09	0.019	1.689	0.049	34	0	0
270	Zambia	3426	Central	65177	Mkushi	2	2	201410291			2009		5			6	3		3						818001	* rape leaves,fresh,raw, *boiled*	A0DLD#F28.A07GL	Rape kales, PROCESS = Boiling		24	12		0.8			2.4	0.2		32	0.4	0.1	20.2	0.024	0.03	0.228	0.062	5	0	175
270	Zambia	3426	Central	65177	Mkushi	2	2	201410291			2009		5			4	3		3						818001	* rape leaves,fresh,raw, *boiled*	A0DLD#F28.A07GL	Rape kales, PROCESS = Boiling		31	16		1			3.1	0.2		42	0.5	0.1	26	0.031	0.038	0.295	0.08	7	0	227
270	Zambia	3426	Central	65177	Mkushi	2	2	201410291			2009		5			2	3		3						818001	* rape leaves,fresh,raw, *boiled*	A0DLD#F28.A07GL	Rape kales, PROCESS = Boiling		37	19		1.2			3.7	0.3		50	0.6	0.1	31.1	0.037	0.046	0.352	0.095	8	0	270
270	Zambia	3426	Central	65177	Mkushi	2	2	201410291			2009		5			2	3		3						829052	* onion, large bulb, fresh, raw *boiled*	A00HC#F28.A07GL	Onions, PROCESS = Boiling		6	2		0.1			0.6	0		1	0	0	0.4	0.002	0.002	0.007	0.005	1	0	0
270	Zambia	3426	Central	65177	Mkushi	2	2	201410291			2009		5			6	3		3						829052	* onion, large bulb, fresh, raw *boiled*	A00HC#F28.A07GL	Onions, PROCESS = Boiling		4	2		0			0.4	0		1	0	0	0.3	0.001	0.001	0.005	0.003	1	0	0
270	Zambia	3426	Central	65177	Mkushi	2	2	201410291			2009		5			4	3		3						829052	* onion, large bulb, fresh, raw *boiled*	A00HC#F28.A07GL	Onions, PROCESS = Boiling		8	3		0.1			0.7	0		2	0	0	0.5	0.002	0.002	0.009	0.006	1	0	0
270	Zambia	3426	Central	65177	Mkushi	2	2	201410291			2009		5			4	3		3						829063	* tomato,ripe,fresh,raw *boiled*	A0DMX#F28.A07GL$F10.A07XL	Tomatoes, PROCESS = Boiling, QUALITATIVE-INFO = Ripe / mature		29	5		0.3			1.1	0.1		3	0.1	0.1	3.1	0.006	0.005	0.164	0.015	3	0	10
270	Zambia	3426	Central	65177	Mkushi	2	2	201410291			2009		5			2	3		3						829063	* tomato,ripe,fresh,raw *boiled*	A0DMX#F28.A07GL$F10.A07XL	Tomatoes, PROCESS = Boiling, QUALITATIVE-INFO = Ripe / mature		21	4		0.2			0.8	0		2	0.1	0	2.3	0.005	0.004	0.118	0.011	2	0	7
270	Zambia	3426	Central	65177	Mkushi	2	2	201410291			2009		5			6	3		3						829063	* tomato,ripe,fresh,raw *boiled*	A0DMX#F28.A07GL$F10.A07XL	Tomatoes, PROCESS = Boiling, QUALITATIVE-INFO = Ripe / mature		14	3		0.1			0.5	0		1	0	0	1.5	0.003	0.003	0.079	0.007	2	0	5
270	Zambia	3426	Central	65177	Mkushi	1	1	201410293			2009		5			2	3		1						4001	sweetpotato,yellow,w/skin,fresh,boiled	A010C#F28.A07GL$F10.A0F5H$F20.A07QE	Sweet potatoes, PROCESS = Boiling, QUALITATIVE-INFO = Yellow, PART-CONSUMED-ANALYSED = With peel		1170	1334		24.6			312.4	1.2		445	9.4	4.7	28.1	0.971	0.901	8.213	3.077	152	0	2071
270	Zambia	3426	Central	65177	Mkushi	1	1	201410293			2009		5			4	3		1						8003	groundnuts,dried,roasted	A015H#F28.A07KG$F28.A07GY	Peanuts, PROCESS = Drying (dehydration), PROCESS = Roasting		80	468		19			17.2	39.8		43	1.8	2.6	0	0.35	0.078	10.82	0.205	116	0	0
270	Zambia	3426	Central	65177	Mkushi	1	1	201410293			2009		5			6	3		3						801042	* maize flour,white variety,roller meal (unrefined),raw *boi	A002Q#F28.A07GL$F10.A0F2R$F10.A06HR	Maize flour, PROCESS = Boiling, QUALITATIVE-INFO = White, QUALITATIVE-INFO = Integral /not refined		134	484		9.2			103	5.2		8	3.1	2.3	0	0.181	0.102	1.528	0.248	20	0	0
270	Zambia	3426	Central	65177	Mkushi	1	1	201410293			2009		5			4	3		3						801042	* maize flour,white variety,roller meal (unrefined),raw *boi	A002Q#F28.A07GL$F10.A0F2R$F10.A06HR	Maize flour, PROCESS = Boiling, QUALITATIVE-INFO = White, QUALITATIVE-INFO = Integral /not refined		133	480		9.2			102.3	5.2		8	3.1	2.3	0	0.18	0.101	1.516	0.246	20	0	0
270	Zambia	3426	Central	65177	Mkushi	1	1	201410293			2009		5			6	3		3						806009	* beans,pinto (kabulangeti),dried,raw *boiled*	A012S#F28.A07GL	Beans (dry) and similar-, PROCESS = Boiling		121	420		25.9			75.7	1.5		109	6.2	2.8	5.7	0.345	0.192	1.136	0.287	413	0	0
270	Zambia	3426	Central	65177	Mkushi	1	1	201410293			2009		5			4	3		3						806009	* beans,pinto (kabulangeti),dried,raw *boiled*	A012S#F28.A07GL	Beans (dry) and similar-, PROCESS = Boiling		117	406		25			73.2	1.4		105	6	2.7	5.5	0.333	0.186	1.099	0.277	399	0	0
270	Zambia	3426	Central	65177	Mkushi	1	1	201410293			2009		5			6	3		3						829052	* onion, large bulb, fresh, raw *boiled*	A00HC#F28.A07GL	Onions, PROCESS = Boiling		19	8		0.2			1.8	0		4	0	0	1.2	0.006	0.006	0.022	0.015	2	0	0
270	Zambia	3426	Central	65177	Mkushi	1	1	201410293			2009		5			4	3		3						829052	* onion, large bulb, fresh, raw *boiled*	A00HC#F28.A07GL	Onions, PROCESS = Boiling		18	7		0.2			1.7	0		4	0	0	1.1	0.005	0.005	0.021	0.014	2	0	0
270	Zambia	3426	Central	65177	Mkushi	1	1	201410293			2009		5			6	3		3						829063	* tomato,ripe,fresh,raw *boiled*	A0DMX#F28.A07GL$F10.A07XL	Tomatoes, PROCESS = Boiling, QUALITATIVE-INFO = Ripe / mature		76	14		0.7			3	0.2		8	0.2	0.2	8.2	0.017	0.014	0.429	0.04	8	0	26
270	Zambia	3426	Central	65177	Mkushi	1	1	201410293			2009		5			4	3		3						829063	* tomato,ripe,fresh,raw *boiled*	A0DMX#F28.A07GL$F10.A07XL	Tomatoes, PROCESS = Boiling, QUALITATIVE-INFO = Ripe / mature		73	13		0.7			2.8	0.1		7	0.2	0.1	7.9	0.016	0.013	0.412	0.038	8	0	25
270	Zambia	3426	Central	65177	Mkushi	2	2	201410293			2009		5			6	3		3						801042	* maize flour,white variety,roller meal (unrefined),raw *boi	A002Q#F28.A07GL$F10.A0F2R$F10.A06HR	Maize flour, PROCESS = Boiling, QUALITATIVE-INFO = White, QUALITATIVE-INFO = Integral /not refined		171	617		11.8			131.5	6.7		10	3.9	2.9	0	0.231	0.13	1.949	0.316	26	0	0
270	Zambia	3426	Central	65177	Mkushi	2	2	201410293			2009		5			4	3		3						801042	* maize flour,white variety,roller meal (unrefined),raw *boi	A002Q#F28.A07GL$F10.A0F2R$F10.A06HR	Maize flour, PROCESS = Boiling, QUALITATIVE-INFO = White, QUALITATIVE-INFO = Integral /not refined		166	599		11.5			127.7	6.5		10	3.8	2.8	0	0.224	0.126	1.892	0.307	25	0	0
270	Zambia	3426	Central	65177	Mkushi	2	2	201410293			2009		5			4	3		3						808007	* groundnuts, powder, raw, *boiled*	A015H#F28.A07LA$F28.A07KG$F28.A07GL$F03.A06JD	Peanuts, PROCESS = Grinding / milling / crushing, PROCESS = Drying (dehydration), PROCESS = Boiling, PHYSICAL-STATE = Powder		39	221		10.1			6.3	19.2		36	1.8	1.3	0	0.25	0.053	4.706	0.136	94	0	0
270	Zambia	3426	Central	65177	Mkushi	2	2	201410293			2009		5			6	3		3						815025	* fish,kasepa(type 6),dried,raw *boiled*	A02JP#F01.A0GVJ$F27.A026X$F28.A07GL	Dried fish, SOURCE = Microthrissa (generic) (as animal), SOURCE-COMMODITIES = Freshwater fish, PROCESS = Boiling		49	180		20.5			0	10.3		65	1.3	1.1	0.6	0.093	0.247	3.487	0.309	10	13.72	29
270	Zambia	3426	Central	65177	Mkushi	2	2	201410293			2009		5			4	3		3						818001	* rape leaves,fresh,raw, *boiled*	A0DLD#F28.A07GL	Rape kales, PROCESS = Boiling		65	33		2.1			6.5	0.5		88	1.1	0.3	54.6	0.064	0.081	0.618	0.167	14	0	475
270	Zambia	3426	Central	65177	Mkushi	2	2	201410293			2009		5			6	3		3						829052	* onion, large bulb, fresh, raw *boiled*	A00HC#F28.A07GL	Onions, PROCESS = Boiling		15	6		0.2			1.4	0		3	0	0	0.9	0.005	0.004	0.017	0.012	2	0	0
270	Zambia	3426	Central	65177	Mkushi	2	2	201410293			2009		5			4	3		3						829052	* onion, large bulb, fresh, raw *boiled*	A00HC#F28.A07GL	Onions, PROCESS = Boiling		11	4		0.1			1	0		3	0	0	0.7	0.003	0.003	0.013	0.009	1	0	0
270	Zambia	3426	Central	65177	Mkushi	2	2	201410293			2009		5			4	3		3						829063	* tomato,ripe,fresh,raw *boiled*	A0DMX#F28.A07GL$F10.A07XL	Tomatoes, PROCESS = Boiling, QUALITATIVE-INFO = Ripe / mature		37	7		0.3			1.4	0.1		4	0.1	0.1	4	0.008	0.007	0.209	0.019	4	0	13
270	Zambia	3426	Central	65177	Mkushi	2	2	201410293			2009		5			6	3		3						829063	* tomato,ripe,fresh,raw *boiled*	A0DMX#F28.A07GL$F10.A07XL	Tomatoes, PROCESS = Boiling, QUALITATIVE-INFO = Ripe / mature		51	9		0.5			2	0.1		5	0.2	0.1	5.5	0.011	0.009	0.288	0.027	6	0	17
270	Zambia	3426	Central	65177	Mkushi	1	1	201410321			2009		5			6	3		1						4001	sweetpotato,yellow,w/skin,fresh,boiled	A010C#F28.A07GL$F10.A0F5H$F20.A07QE	Sweet potatoes, PROCESS = Boiling, QUALITATIVE-INFO = Yellow, PART-CONSUMED-ANALYSED = With peel		66	75		1.4			17.6	0.1		25	0.5	0.3	1.6	0.055	0.051	0.463	0.174	9	0	117
270	Zambia	3426	Central	65177	Mkushi	1	1	201410321			2009		5			2	3		3						801042	* maize flour,white variety,roller meal (unrefined),raw *boi	A002Q#F28.A07GL$F10.A0F2R$F10.A06HR	Maize flour, PROCESS = Boiling, QUALITATIVE-INFO = White, QUALITATIVE-INFO = Integral /not refined		58	209		4			44.6	2.3		3	1.3	1	0	0.078	0.044	0.661	0.107	9	0	0
270	Zambia	3426	Central	65177	Mkushi	1	1	201410321			2009		5			7	3		3						801042	* maize flour,white variety,roller meal (unrefined),raw *boi	A002Q#F28.A07GL$F10.A0F2R$F10.A06HR	Maize flour, PROCESS = Boiling, QUALITATIVE-INFO = White, QUALITATIVE-INFO = Integral /not refined		37	134		2.6			28.5	1.4		2	0.9	0.6	0	0.05	0.028	0.422	0.068	6	0	0
270	Zambia	3426	Central	65177	Mkushi	1	1	201410321			2009		5			4	3		3						801042	* maize flour,white variety,roller meal (unrefined),raw *boi	A002Q#F28.A07GL$F10.A0F2R$F10.A06HR	Maize flour, PROCESS = Boiling, QUALITATIVE-INFO = White, QUALITATIVE-INFO = Integral /not refined		40	144		2.8			30.8	1.6		2	0.9	0.7	0	0.054	0.03	0.456	0.074	6	0	0
270	Zambia	3426	Central	65177	Mkushi	1	1	201410321			2009		5			4	3		3						806071	* beans, lusaka, dried, raw *boiled*	A012S#F28.A07GL$F10.A0F5H	Beans (dry) and similar-, PROCESS = Boiling, QUALITATIVE-INFO = Yellow		41	66		4.5			11.8	0.2		21	0.9	0.4	0.5	0.05	0.025	0.208	0.035	30	0	1
270	Zambia	3426	Central	65177	Mkushi	1	1	201410321			2009		5			7	3		3						808007	* groundnuts, powder, raw, *boiled*	A015H#F28.A07LA$F28.A07KG$F28.A07GL$F03.A06JD	Peanuts, PROCESS = Grinding / milling / crushing, PROCESS = Drying (dehydration), PROCESS = Boiling, PHYSICAL-STATE = Powder		12	68		3.1			1.9	5.9		11	0.6	0.4	0	0.077	0.016	1.448	0.042	29	0	0
270	Zambia	3426	Central	65177	Mkushi	1	1	201410321			2009		5			2	3		3						808007	* groundnuts, powder, raw, *boiled*	A015H#F28.A07LA$F28.A07KG$F28.A07GL$F03.A06JD	Peanuts, PROCESS = Grinding / milling / crushing, PROCESS = Drying (dehydration), PROCESS = Boiling, PHYSICAL-STATE = Powder		13	74		3.4			2.1	6.4		12	0.6	0.4	0	0.083	0.018	1.569	0.045	31	0	0
270	Zambia	3426	Central	65177	Mkushi	1	1	201410321			2009		5			7	3		3						818051	*pumpkin leaves, fresh, raw, *boiled*	A16QL#F28.A07GL	Pumpkin leaves, PROCESS = Boiling		20	4		0.6			0.5	0.1		8	0.4	0	1.5	0.016	0.024	0.174	0.04	5	0	18
270	Zambia	3426	Central	65177	Mkushi	1	1	201410321			2009		5			2	3		3						818051	*pumpkin leaves, fresh, raw, *boiled*	A16QL#F28.A07GL	Pumpkin leaves, PROCESS = Boiling		22	4		0.7			0.5	0.1		9	0.5	0	1.7	0.018	0.026	0.191	0.044	6	0	20
270	Zambia	3426	Central	65177	Mkushi	1	1	201410321			2009		5			4	3		3						829052	* onion, large bulb, fresh, raw *boiled*	A00HC#F28.A07GL	Onions, PROCESS = Boiling		6	2		0.1			0.6	0		1	0	0	0.4	0.002	0.002	0.007	0.005	1	0	0
270	Zambia	3426	Central	65177	Mkushi	1	1	201410321			2009		5			7	3		3						829052	* onion, large bulb, fresh, raw *boiled*	A00HC#F28.A07GL	Onions, PROCESS = Boiling		3	1		0			0.3	0		1	0	0	0.2	0.001	0.001	0.003	0.002	0	0	0
270	Zambia	3426	Central	65177	Mkushi	1	1	201410321			2009		5			2	3		3						829052	* onion, large bulb, fresh, raw *boiled*	A00HC#F28.A07GL	Onions, PROCESS = Boiling		4	2		0			0.4	0		1	0	0	0.3	0.001	0.001	0.005	0.003	1	0	0
270	Zambia	3426	Central	65177	Mkushi	1	1	201410321			2009		5			4	3		3						829063	* tomato,ripe,fresh,raw *boiled*	A0DMX#F28.A07GL$F10.A07XL	Tomatoes, PROCESS = Boiling, QUALITATIVE-INFO = Ripe / mature		26	5		0.2			1	0.1		3	0.1	0.1	2.8	0.006	0.005	0.147	0.014	3	0	9
270	Zambia	3426	Central	65177	Mkushi	1	1	201410321			2009		5			2	3		3						829063	* tomato,ripe,fresh,raw *boiled*	A0DMX#F28.A07GL$F10.A07XL	Tomatoes, PROCESS = Boiling, QUALITATIVE-INFO = Ripe / mature		13	2		0.1			0.5	0		1	0	0	1.4	0.003	0.002	0.073	0.007	1	0	4
270	Zambia	3426	Central	65177	Mkushi	1	1	201410321			2009		5			7	3		3						829063	* tomato,ripe,fresh,raw *boiled*	A0DMX#F28.A07GL$F10.A07XL	Tomatoes, PROCESS = Boiling, QUALITATIVE-INFO = Ripe / mature		11	2		0.1			0.4	0		1	0	0	1.2	0.002	0.002	0.062	0.006	1	0	4
270	Zambia	3426	Central	65177	Mkushi	1	1	201410323			2009		5			2	3		3						801042	* maize flour,white variety,roller meal (unrefined),raw *boi	A002Q#F28.A07GL$F10.A0F2R$F10.A06HR	Maize flour, PROCESS = Boiling, QUALITATIVE-INFO = White, QUALITATIVE-INFO = Integral /not refined		95	343		6.6			73.1	3.7		6	2.2	1.6	0	0.128	0.072	1.083	0.176	14	0	0
270	Zambia	3426	Central	65177	Mkushi	1	1	201410323			2009		5			4	3		3						801042	* maize flour,white variety,roller meal (unrefined),raw *boi	A002Q#F28.A07GL$F10.A0F2R$F10.A06HR	Maize flour, PROCESS = Boiling, QUALITATIVE-INFO = White, QUALITATIVE-INFO = Integral /not refined		34	123		2.3			26.1	1.3		2	0.8	0.6	0	0.046	0.026	0.388	0.063	5	0	0
270	Zambia	3426	Central	65177	Mkushi	1	1	201410323			2009		5			7	3		3						801042	* maize flour,white variety,roller meal (unrefined),raw *boi	A002Q#F28.A07GL$F10.A0F2R$F10.A06HR	Maize flour, PROCESS = Boiling, QUALITATIVE-INFO = White, QUALITATIVE-INFO = Integral /not refined		53	191		3.7			40.8	2.1		3	1.2	0.9	0	0.072	0.04	0.604	0.098	8	0	0
270	Zambia	3426	Central	65177	Mkushi	1	1	201410323			2009		5			4	3		3						806071	* beans, lusaka, dried, raw *boiled*	A012S#F28.A07GL$F10.A0F5H	Beans (dry) and similar-, PROCESS = Boiling, QUALITATIVE-INFO = Yellow		82	131		9			23.6	0.5		41	1.8	0.8	0.9	0.099	0.049	0.417	0.071	59	0	2
270	Zambia	3426	Central	65177	Mkushi	1	1	201410323			2009		5			7	3		3						808007	* groundnuts, powder, raw, *boiled*	A015H#F28.A07LA$F28.A07KG$F28.A07GL$F03.A06JD	Peanuts, PROCESS = Grinding / milling / crushing, PROCESS = Drying (dehydration), PROCESS = Boiling, PHYSICAL-STATE = Powder		32	181		8.3			5.2	15.7		29	1.5	1.1	0	0.205	0.043	3.861	0.111	77	0	0
270	Zambia	3426	Central	65177	Mkushi	1	1	201410323			2009		5			2	3		3						808007	* groundnuts, powder, raw, *boiled*	A015H#F28.A07LA$F28.A07KG$F28.A07GL$F03.A06JD	Peanuts, PROCESS = Grinding / milling / crushing, PROCESS = Drying (dehydration), PROCESS = Boiling, PHYSICAL-STATE = Powder		20	113		5.2			3.2	9.8		18	0.9	0.7	0	0.128	0.027	2.413	0.07	48	0	0
270	Zambia	3426	Central	65177	Mkushi	1	1	201410323			2009		5			7	3		3						818051	*pumpkin leaves, fresh, raw, *boiled*	A16QL#F28.A07GL	Pumpkin leaves, PROCESS = Boiling		54	10		1.7			1.2	0.2		21	1.2	0.1	4.2	0.043	0.065	0.47	0.108	15	0	50
270	Zambia	3426	Central	65177	Mkushi	1	1	201410323			2009		5			2	3		3						818051	*pumpkin leaves, fresh, raw, *boiled*	A16QL#F28.A07GL	Pumpkin leaves, PROCESS = Boiling		33	6		1			0.8	0.1		13	0.7	0.1	2.5	0.026	0.04	0.287	0.066	9	0	30
270	Zambia	3426	Central	65177	Mkushi	1	1	201410323			2009		5			4	3		3						829052	* onion, large bulb, fresh, raw *boiled*	A00HC#F28.A07GL	Onions, PROCESS = Boiling		13	5		0.1			1.2	0		3	0	0	0.8	0.004	0.004	0.015	0.01	2	0	0
270	Zambia	3426	Central	65177	Mkushi	1	1	201410323			2009		5			2	3		3						829052	* onion, large bulb, fresh, raw *boiled*	A00HC#F28.A07GL	Onions, PROCESS = Boiling		6	2		0.1			0.6	0		1	0	0	0.4	0.002	0.002	0.007	0.005	1	0	0
270	Zambia	3426	Central	65177	Mkushi	1	1	201410323			2009		5			7	3		3						829052	* onion, large bulb, fresh, raw *boiled*	A00HC#F28.A07GL	Onions, PROCESS = Boiling		9	4		0.1			0.8	0		2	0	0	0.6	0.003	0.003	0.01	0.007	1	0	0
270	Zambia	3426	Central	65177	Mkushi	1	1	201410323			2009		5			4	3		3						829063	* tomato,ripe,fresh,raw *boiled*	A0DMX#F28.A07GL$F10.A07XL	Tomatoes, PROCESS = Boiling, QUALITATIVE-INFO = Ripe / mature		51	9		0.5			2	0.1		5	0.2	0.1	5.5	0.011	0.009	0.288	0.027	6	0	17
270	Zambia	3426	Central	65177	Mkushi	1	1	201410323			2009		5			7	3		3						829063	* tomato,ripe,fresh,raw *boiled*	A0DMX#F28.A07GL$F10.A07XL	Tomatoes, PROCESS = Boiling, QUALITATIVE-INFO = Ripe / mature		31	6		0.3			1.2	0.1		3	0.1	0.1	3.3	0.007	0.006	0.175	0.016	3	0	11
270	Zambia	3426	Central	65177	Mkushi	1	1	201410323			2009		5			2	3		3						829063	* tomato,ripe,fresh,raw *boiled*	A0DMX#F28.A07GL$F10.A07XL	Tomatoes, PROCESS = Boiling, QUALITATIVE-INFO = Ripe / mature		19	3		0.2			0.7	0		2	0.1	0	2.1	0.004	0.003	0.107	0.01	2	0	6
270	Zambia	3426	Central	65177	Mkushi	1	1	201410331			2009		5			4	3		1						4001	sweetpotato,yellow,w/skin,fresh,boiled	A010C#F28.A07GL$F10.A0F5H$F20.A07QE	Sweet potatoes, PROCESS = Boiling, QUALITATIVE-INFO = Yellow, PART-CONSUMED-ANALYSED = With peel		390	445		8.2			104.1	0.4		148	3.1	1.6	9.4	0.324	0.3	2.738	1.026	51	0	690
270	Zambia	3426	Central	65177	Mkushi	1	1	201410331			2009		5			2	3		3						801042	* maize flour,white variety,roller meal (unrefined),raw *boi	A002Q#F28.A07GL$F10.A0F2R$F10.A06HR	Maize flour, PROCESS = Boiling, QUALITATIVE-INFO = White, QUALITATIVE-INFO = Integral /not refined		126	455		8.7			96.9	4.9		8	2.9	2.1	0	0.17	0.096	1.436	0.233	19	0	0
270	Zambia	3426	Central	65177	Mkushi	1	1	201410331			2009		5			7	3		3						801042	* maize flour,white variety,roller meal (unrefined),raw *boi	A002Q#F28.A07GL$F10.A0F2R$F10.A06HR	Maize flour, PROCESS = Boiling, QUALITATIVE-INFO = White, QUALITATIVE-INFO = Integral /not refined		97	350		6.7			74.6	3.8		6	2.2	1.6	0	0.131	0.074	1.106	0.179	15	0	0
270	Zambia	3426	Central	65177	Mkushi	1	1	201410331			2009		5			7	3		3						806071	* beans, lusaka, dried, raw *boiled*	A012S#F28.A07GL$F10.A0F5H	Beans (dry) and similar-, PROCESS = Boiling, QUALITATIVE-INFO = Yellow		44	70		4.8			12.7	0.3		22	1	0.4	0.5	0.053	0.026	0.224	0.038	32	0	1
270	Zambia	3426	Central	65177	Mkushi	1	1	201410331			2009		5			2	3		3						818001	* rape leaves,fresh,raw, *boiled*	A0DLD#F28.A07GL	Rape kales, PROCESS = Boiling		30	15		1			3	0.2		41	0.5	0.1	25.2	0.03	0.037	0.285	0.077	7	0	219
270	Zambia	3426	Central	65177	Mkushi	1	1	201410331			2009		5			7	3		3						829052	* onion, large bulb, fresh, raw *boiled*	A00HC#F28.A07GL	Onions, PROCESS = Boiling		8	3		0.1			0.7	0		2	0	0	0.5	0.002	0.002	0.009	0.006	1	0	0
270	Zambia	3426	Central	65177	Mkushi	1	1	201410331			2009		5			2	3		3						829052	* onion, large bulb, fresh, raw *boiled*	A00HC#F28.A07GL	Onions, PROCESS = Boiling		8	3		0.1			0.7	0		2	0	0	0.5	0.002	0.002	0.009	0.006	1	0	0
270	Zambia	3426	Central	65177	Mkushi	1	1	201410331			2009		5			7	3		3						829063	* tomato,ripe,fresh,raw *boiled*	A0DMX#F28.A07GL$F10.A07XL	Tomatoes, PROCESS = Boiling, QUALITATIVE-INFO = Ripe / mature		28	5		0.3			1.1	0.1		3	0.1	0.1	3	0.006	0.005	0.158	0.015	3	0	10
270	Zambia	3426	Central	65177	Mkushi	1	1	201410331			2009		5			2	3		3						829063	* tomato,ripe,fresh,raw *boiled*	A0DMX#F28.A07GL$F10.A07XL	Tomatoes, PROCESS = Boiling, QUALITATIVE-INFO = Ripe / mature		27	5		0.2			1.1	0.1		3	0.1	0.1	2.9	0.006	0.005	0.152	0.014	3	0	9
270	Zambia	3426	Central	65177	Mkushi	2	2	201410331			2009		5			6	3		1						29201	mushroom,fresh,boiled	A00TQ#F28.A07GL	Common mushrooms, PROCESS = Boiling		22	6		0.5			1.2	0.1		1	0.4	0.2	0.9	0.016	0.066	0.981	0.021	4	0	0
270	Zambia	3426	Central	65177	Mkushi	2	2	201410331			2009		5			4	3		1						30022	mango,green,wo/skin,fresh,raw	A01LF#F28.A07HS$F10.A0F2Q$F20.A07QR	Mangoes, PROCESS = Raw, no heat treatment, QUALITATIVE-INFO = Green, PART-CONSUMED-ANALYSED = W/o skin		332	183		1.7			46.5	0.3		23	4.6	11.6	285.5	0.066	0.1	0.664	0.332	40	0	17
270	Zambia	3426	Central	65177	Mkushi	2	2	201410331			2009		5			4	3		1						30230	amasuku (masuku),ripe,fresh,raw	A01DL#F28.A07HS$F10.A07XL	Loquats, PROCESS = Raw, no heat treatment, QUALITATIVE-INFO = Ripe / mature		81	38		0.3			9.8	0.2		13	0.2	0.1	0.8	0.015	0.019	0.146	0.081	11	0	62
270	Zambia	3426	Central	65177	Mkushi	2	2	201410331			2009		5			6	3		3						801042	* maize flour,white variety,roller meal (unrefined),raw *boi	A002Q#F28.A07GL$F10.A0F2R$F10.A06HR	Maize flour, PROCESS = Boiling, QUALITATIVE-INFO = White, QUALITATIVE-INFO = Integral /not refined		59	213		4.1			45.4	2.3		4	1.4	1	0	0.08	0.045	0.673	0.109	9	0	0
270	Zambia	3426	Central	65177	Mkushi	1	1	201410332			2009		5			4	3		1						4001	sweetpotato,yellow,w/skin,fresh,boiled	A010C#F28.A07GL$F10.A0F5H$F20.A07QE	Sweet potatoes, PROCESS = Boiling, QUALITATIVE-INFO = Yellow, PART-CONSUMED-ANALYSED = With peel		33	38		0.7			8.8	0		13	0.3	0.1	0.8	0.027	0.025	0.232	0.087	4	0	58
270	Zambia	3426	Central	65177	Mkushi	1	1	201410332			2009		5			7	3		3						801042	* maize flour,white variety,roller meal (unrefined),raw *boi	A002Q#F28.A07GL$F10.A0F2R$F10.A06HR	Maize flour, PROCESS = Boiling, QUALITATIVE-INFO = White, QUALITATIVE-INFO = Integral /not refined		34	123		2.3			26.1	1.3		2	0.8	0.6	0	0.046	0.026	0.388	0.063	5	0	0
270	Zambia	3426	Central	65177	Mkushi	1	1	201410332			2009		5			2	3		3						801042	* maize flour,white variety,roller meal (unrefined),raw *boi	A002Q#F28.A07GL$F10.A0F2R$F10.A06HR	Maize flour, PROCESS = Boiling, QUALITATIVE-INFO = White, QUALITATIVE-INFO = Integral /not refined		33	119		2.3			25.4	1.3		2	0.8	0.6	0	0.045	0.025	0.376	0.061	5	0	0
270	Zambia	3426	Central	65177	Mkushi	1	1	201410332			2009		5			7	3		3						806071	* beans, lusaka, dried, raw *boiled*	A012S#F28.A07GL$F10.A0F5H	Beans (dry) and similar-, PROCESS = Boiling, QUALITATIVE-INFO = Yellow		62	99		6.8			17.9	0.4		31	1.4	0.6	0.7	0.075	0.037	0.315	0.053	45	0	2
270	Zambia	3426	Central	65177	Mkushi	1	1	201410332			2009		5			2	3		3						818001	* rape leaves,fresh,raw, *boiled*	A0DLD#F28.A07GL	Rape kales, PROCESS = Boiling		9	5		0.3			0.9	0.1		12	0.2	0	7.6	0.009	0.011	0.086	0.023	2	0	66
270	Zambia	3426	Central	65177	Mkushi	1	1	201410332			2009		5			2	3		3						829052	* onion, large bulb, fresh, raw *boiled*	A00HC#F28.A07GL	Onions, PROCESS = Boiling		2	1		0			0.2	0		0	0	0	0.1	0.001	0.001	0.002	0.002	0	0	0
270	Zambia	3426	Central	65177	Mkushi	1	1	201410332			2009		5			7	3		3						829052	* onion, large bulb, fresh, raw *boiled*	A00HC#F28.A07GL	Onions, PROCESS = Boiling		11	4		0.1			1	0		3	0	0	0.7	0.003	0.003	0.013	0.009	1	0	0
270	Zambia	3426	Central	65177	Mkushi	1	1	201410332			2009		5			7	3		3						829063	* tomato,ripe,fresh,raw *boiled*	A0DMX#F28.A07GL$F10.A07XL	Tomatoes, PROCESS = Boiling, QUALITATIVE-INFO = Ripe / mature		39	7		0.4			1.5	0.1		4	0.1	0.1	4.2	0.009	0.007	0.22	0.02	4	0	13
270	Zambia	3426	Central	65177	Mkushi	1	1	201410332			2009		5			2	3		3						829063	* tomato,ripe,fresh,raw *boiled*	A0DMX#F28.A07GL$F10.A07XL	Tomatoes, PROCESS = Boiling, QUALITATIVE-INFO = Ripe / mature		8	1		0.1			0.3	0		1	0	0	0.9	0.002	0.001	0.045	0.004	1	0	3
270	Zambia	3426	Central	65177	Mkushi	2	2	201410332			2009		5			4	3		1						26011	bee honey,raw,refined	A033J#F10.A07XK	Honey, QUALITATIVE-INFO = White/refined		177	538		0.5			145.8	0		11	0.7	0.4	0.9	0	0.067	0.214	0.042	4	0	0
270	Zambia	3426	Central	65177	Mkushi	2	2	201410332			2009		5			6	3		1						29201	mushroom,fresh,boiled	A00TQ#F28.A07GL	Common mushrooms, PROCESS = Boiling		18	5		0.4			1	0.1		1	0.3	0.2	0.7	0.013	0.054	0.803	0.017	3	0	0
270	Zambia	3426	Central	65177	Mkushi	2	2	201410332			2009		5			6	3		3						801042	* maize flour,white variety,roller meal (unrefined),raw *boi	A002Q#F28.A07GL$F10.A0F2R$F10.A06HR	Maize flour, PROCESS = Boiling, QUALITATIVE-INFO = White, QUALITATIVE-INFO = Integral /not refined		68	245		4.7			52.3	2.7		4	1.6	1.2	0	0.092	0.052	0.775	0.126	10	0	0
270	Zambia	3426	Central	65177	Mkushi	2	2	201410332			2009		5			2	3		3						801042	* maize flour,white variety,roller meal (unrefined),raw *boi	A002Q#F28.A07GL$F10.A0F2R$F10.A06HR	Maize flour, PROCESS = Boiling, QUALITATIVE-INFO = White, QUALITATIVE-INFO = Integral /not refined		23	83		1.6			17.7	0.9		1	0.5	0.4	0	0.031	0.017	0.262	0.043	3	0	0
270	Zambia	3426	Central	65177	Mkushi	1	1	201410333			2009		5			4	3		1						4001	sweetpotato,yellow,w/skin,fresh,boiled	A010C#F28.A07GL$F10.A0F5H$F20.A07QE	Sweet potatoes, PROCESS = Boiling, QUALITATIVE-INFO = Yellow, PART-CONSUMED-ANALYSED = With peel		936	1067		19.7			249.9	0.9		356	7.5	3.7	22.5	0.777	0.721	6.571	2.462	122	0	1657
270	Zambia	3426	Central	65177	Mkushi	1	1	201410333			2009		5			7	3		3						801042	* maize flour,white variety,roller meal (unrefined),raw *boi	A002Q#F28.A07GL$F10.A0F2R$F10.A06HR	Maize flour, PROCESS = Boiling, QUALITATIVE-INFO = White, QUALITATIVE-INFO = Integral /not refined		243	877		16.8			186.9	9.5		15	5.6	4.1	0	0.328	0.185	2.77	0.45	36	0	0
270	Zambia	3426	Central	65177	Mkushi	1	1	201410333			2009		5			2	3		3						801042	* maize flour,white variety,roller meal (unrefined),raw *boi	A002Q#F28.A07GL$F10.A0F2R$F10.A06HR	Maize flour, PROCESS = Boiling, QUALITATIVE-INFO = White, QUALITATIVE-INFO = Integral /not refined		249	899		17.2			191.5	9.7		15	5.7	4.2	0	0.336	0.189	2.839	0.461	37	0	0
270	Zambia	3426	Central	65177	Mkushi	1	1	201410333			2009		5			7	3		3						806071	* beans, lusaka, dried, raw *boiled*	A012S#F28.A07GL$F10.A0F5H	Beans (dry) and similar-, PROCESS = Boiling, QUALITATIVE-INFO = Yellow		80	128		8.8			23	0.5		40	1.8	0.8	0.9	0.097	0.048	0.406	0.069	58	0	2
270	Zambia	3426	Central	65177	Mkushi	1	1	201410333			2009		5			2	3		3						818001	* rape leaves,fresh,raw, *boiled*	A0DLD#F28.A07GL	Rape kales, PROCESS = Boiling		45	23		1.5			4.5	0.3		61	0.8	0.2	37.8	0.045	0.056	0.428	0.116	10	0	329
270	Zambia	3426	Central	65177	Mkushi	1	1	201410333			2009		5			7	3		3						829052	* onion, large bulb, fresh, raw *boiled*	A00HC#F28.A07GL	Onions, PROCESS = Boiling		14	6		0.2			1.3	0		3	0	0	0.9	0.004	0.004	0.016	0.011	2	0	0
270	Zambia	3426	Central	65177	Mkushi	1	1	201410333			2009		5			2	3		3						829052	* onion, large bulb, fresh, raw *boiled*	A00HC#F28.A07GL	Onions, PROCESS = Boiling		12	5		0.1			1.1	0		3	0	0	0.8	0.004	0.003	0.014	0.009	2	0	0
270	Zambia	3426	Central	65177	Mkushi	1	1	201410333			2009		5			7	3		3						829063	* tomato,ripe,fresh,raw *boiled*	A0DMX#F28.A07GL$F10.A07XL	Tomatoes, PROCESS = Boiling, QUALITATIVE-INFO = Ripe / mature		50	9		0.5			2	0.1		5	0.2	0.1	5.4	0.011	0.009	0.282	0.026	6	0	17
270	Zambia	3426	Central	65177	Mkushi	1	1	201410333			2009		5			2	3		3						829063	* tomato,ripe,fresh,raw *boiled*	A0DMX#F28.A07GL$F10.A07XL	Tomatoes, PROCESS = Boiling, QUALITATIVE-INFO = Ripe / mature		41	7		0.4			1.6	0.1		4	0.1	0.1	4.4	0.009	0.007	0.231	0.021	5	0	14
270	Zambia	3426	Central	65177	Mkushi	2	2	201410333			2009		5			6	3		1						29201	mushroom,fresh,boiled	A00TQ#F28.A07GL	Common mushrooms, PROCESS = Boiling		65	18		1.4			3.4	0.3		4	1.1	0.6	2.6	0.047	0.195	2.899	0.062	12	0	0
270	Zambia	3426	Central	65177	Mkushi	2	2	201410333			2009		5			4	3		1						30021	mango,green,w/skin,fresh,raw	A01LF#F28.A07HS$F10.A0F2Q$F20.A07QQ	Mangoes, PROCESS = Raw, no heat treatment, QUALITATIVE-INFO = Green, PART-CONSUMED-ANALYSED = With skin		435	239		2.2			60.9	0.4		30	6.1	15.2	374.1	0.087	0.131	0.87	0.435	52	0	22
270	Zambia	3426	Central	65177	Mkushi	2	2	201410333			2009		5			6	3		3						801042	* maize flour,white variety,roller meal (unrefined),raw *boi	A002Q#F28.A07GL$F10.A0F2R$F10.A06HR	Maize flour, PROCESS = Boiling, QUALITATIVE-INFO = White, QUALITATIVE-INFO = Integral /not refined		142	513		9.8			109.2	5.5		9	3.3	2.4	0	0.192	0.108	1.619	0.263	21	0	0
270	Zambia	3426	Central	65177	Mkushi	1	1	201410361			2009		5			4	3		1						8003	groundnuts,dried,roasted	A015H#F28.A07KG$F28.A07GY	Peanuts, PROCESS = Drying (dehydration), PROCESS = Roasting		15	88		3.6			3.2	7.5		8	0.3	0.5	0	0.066	0.015	2.029	0.038	22	0	0
270	Zambia	3426	Central	65177	Mkushi	1	1	201410361			2009		5			2	3		1						30001	banana (all types),ripe,fresh,raw	A01LC#F28.A07HS$F10.A07XL	Common banana, PROCESS = Raw, no heat treatment, QUALITATIVE-INFO = Ripe / mature		129	115		1.4			29.4	0.4		6	0.4	0.3	11.2	0.04	0.094	0.858	0.473	26	0	4
270	Zambia	3426	Central	65177	Mkushi	1	1	201410361			2009		5			7	3		3						801042	* maize flour,white variety,roller meal (unrefined),raw *boi	A002Q#F28.A07GL$F10.A0F2R$F10.A06HR	Maize flour, PROCESS = Boiling, QUALITATIVE-INFO = White, QUALITATIVE-INFO = Integral /not refined		82	296		5.7			63.1	3.2		5	1.9	1.4	0	0.111	0.062	0.935	0.152	12	0	0
270	Zambia	3426	Central	65177	Mkushi	1	1	201410361			2009		5			4	3		3						801042	* maize flour,white variety,roller meal (unrefined),raw *boi	A002Q#F28.A07GL$F10.A0F2R$F10.A06HR	Maize flour, PROCESS = Boiling, QUALITATIVE-INFO = White, QUALITATIVE-INFO = Integral /not refined		85	307		5.9			65.4	3.3		5	2	1.4	0	0.115	0.065	0.969	0.157	13	0	0
270	Zambia	3426	Central	65177	Mkushi	1	1	201410361			2009		5			7	3		3						806069	* beans, white (navy), dried, raw *boiled*	A012X#F28.A07GL$F10.A0F2R	Navy beans (dry seeds), PROCESS = Boiling, QUALITATIVE-INFO = White		30	100		7			18.1	0.3		58	3.1	1.1	0	0.053	0.033	0.115	0.048	76	0	0
270	Zambia	3426	Central	65177	Mkushi	1	1	201410361			2009		5			4	3		3						808007	* groundnuts, powder, raw, *boiled*	A015H#F28.A07LA$F28.A07KG$F28.A07GL$F03.A06JD	Peanuts, PROCESS = Grinding / milling / crushing, PROCESS = Drying (dehydration), PROCESS = Boiling, PHYSICAL-STATE = Powder		26	147		6.7			4.2	12.8		24	1.2	0.9	0	0.166	0.035	3.137	0.09	62	0	0
270	Zambia	3426	Central	65177	Mkushi	1	1	201410361			2009		5			4	3		3						818051	*pumpkin leaves, fresh, raw, *boiled*	A16QL#F28.A07GL	Pumpkin leaves, PROCESS = Boiling		44	8		1.4			1	0.2		17	1	0.1	3.4	0.035	0.053	0.383	0.088	12	0	40
270	Zambia	3426	Central	65177	Mkushi	1	1	201410361			2009		5			4	3		3						829052	* onion, large bulb, fresh, raw *boiled*	A00HC#F28.A07GL	Onions, PROCESS = Boiling		8	3		0.1			0.7	0		2	0	0	0.5	0.002	0.002	0.009	0.006	1	0	0
270	Zambia	3426	Central	65177	Mkushi	1	1	201410361			2009		5			7	3		3						829052	* onion, large bulb, fresh, raw *boiled*	A00HC#F28.A07GL	Onions, PROCESS = Boiling		5	2		0.1			0.5	0		1	0	0	0.3	0.002	0.001	0.006	0.004	1	0	0
270	Zambia	3426	Central	65177	Mkushi	1	1	201410361			2009		5			4	3		3						829063	* tomato,ripe,fresh,raw *boiled*	A0DMX#F28.A07GL$F10.A07XL	Tomatoes, PROCESS = Boiling, QUALITATIVE-INFO = Ripe / mature		25	5		0.2			1	0.1		3	0.1	0.1	2.7	0.006	0.005	0.141	0.013	3	0	9
270	Zambia	3426	Central	65177	Mkushi	1	1	201410361			2009		5			7	3		3						829063	* tomato,ripe,fresh,raw *boiled*	A0DMX#F28.A07GL$F10.A07XL	Tomatoes, PROCESS = Boiling, QUALITATIVE-INFO = Ripe / mature		19	3		0.2			0.7	0		2	0.1	0	2.1	0.004	0.003	0.107	0.01	2	0	6
270	Zambia	3426	Central	65177	Mkushi	2	2	201410361			2009		5			4	3		3						801042	* maize flour,white variety,roller meal (unrefined),raw *boi	A002Q#F28.A07GL$F10.A0F2R$F10.A06HR	Maize flour, PROCESS = Boiling, QUALITATIVE-INFO = White, QUALITATIVE-INFO = Integral /not refined		66	238		4.6			50.8	2.6		4	1.5	1.1	0	0.089	0.05	0.752	0.122	10	0	0
270	Zambia	3426	Central	65177	Mkushi	2	2	201410361			2009		5			6	3		3						801042	* maize flour,white variety,roller meal (unrefined),raw *boi	A002Q#F28.A07GL$F10.A0F2R$F10.A06HR	Maize flour, PROCESS = Boiling, QUALITATIVE-INFO = White, QUALITATIVE-INFO = Integral /not refined		68	245		4.7			52.3	2.7		4	1.6	1.2	0	0.092	0.052	0.775	0.126	10	0	0
270	Zambia	3426	Central	65177	Mkushi	2	2	201410361			2009		5			4	3		3						818051	* pumpkin leaves, fresh, raw, *boiled*	A16QL#F28.A07GL	Pumpkin leaves, PROCESS = Boiling		35	7		1.1			0.8	0.1		14	0.8	0.1	2.7	0.028	0.042	0.305	0.07	9	0	32
270	Zambia	3426	Central	65177	Mkushi	2	2	201410361			2009		5			6	3		3						818051	* pumpkin leaves, fresh, raw, *boiled*	A16QL#F28.A07GL	Pumpkin leaves, PROCESS = Boiling		21	4		0.7			0.5	0.1		8	0.5	0	1.6	0.017	0.025	0.183	0.042	6	0	19
270	Zambia	3426	Central	65177	Mkushi	2	2	201410361			2009		5			6	3		3						829052	* onion, large bulb, fresh, raw *boiled*	A00HC#F28.A07GL	Onions, PROCESS = Boiling		6	2		0.1			0.6	0		1	0	0	0.4	0.002	0.002	0.007	0.005	1	0	0
270	Zambia	3426	Central	65177	Mkushi	2	2	201410361			2009		5			4	3		3						829052	* onion, large bulb, fresh, raw *boiled*	A00HC#F28.A07GL	Onions, PROCESS = Boiling		9	4		0.1			0.8	0		2	0	0	0.6	0.003	0.003	0.01	0.007	1	0	0
270	Zambia	3426	Central	65177	Mkushi	2	2	201410361			2009		5			4	3		3						829063	* tomato,ripe,fresh,raw *boiled*	A0DMX#F28.A07GL$F10.A07XL	Tomatoes, PROCESS = Boiling, QUALITATIVE-INFO = Ripe / mature		32	6		0.3			1.2	0.1		3	0.1	0.1	3.5	0.007	0.006	0.18	0.017	4	0	11
270	Zambia	3426	Central	65177	Mkushi	2	2	201410361			2009		5			6	3		3						829063	* tomato,ripe,fresh,raw *boiled*	A0DMX#F28.A07GL$F10.A07XL	Tomatoes, PROCESS = Boiling, QUALITATIVE-INFO = Ripe / mature		20	4		0.2			0.8	0		2	0.1	0	2.2	0.004	0.004	0.113	0.01	2	0	7
270	Zambia	3426	Central	65177	Mkushi	1	1	201410363			2009		5			2	3		1						30001	banana (all types),ripe,fresh,raw	A01LC#F28.A07HS$F10.A07XL	Common banana, PROCESS = Raw, no heat treatment, QUALITATIVE-INFO = Ripe / mature		226	201		2.5			51.5	0.7		11	0.7	0.5	19.7	0.07	0.165	1.503	0.829	45	0	7
270	Zambia	3426	Central	65177	Mkushi	1	1	201410363			2009		5			4	3		3						801042	* maize flour,white variety,roller meal (unrefined),raw *boi	A002Q#F28.A07GL$F10.A0F2R$F10.A06HR	Maize flour, PROCESS = Boiling, QUALITATIVE-INFO = White, QUALITATIVE-INFO = Integral /not refined		108	390		7.5			83.1	4.2		6	2.5	1.8	0	0.146	0.082	1.231	0.2	16	0	0
270	Zambia	3426	Central	65177	Mkushi	1	1	201410363			2009		5			7	3		3						801042	* maize flour,white variety,roller meal (unrefined),raw *boi	A002Q#F28.A07GL$F10.A0F2R$F10.A06HR	Maize flour, PROCESS = Boiling, QUALITATIVE-INFO = White, QUALITATIVE-INFO = Integral /not refined		121	437		8.3			93	4.7		7	2.8	2.1	0	0.163	0.092	1.379	0.224	18	0	0
270	Zambia	3426	Central	65177	Mkushi	1	1	201410363			2009		5			7	3		3						806069	* beans, white (navy), dried, raw *boiled*	A012X#F28.A07GL$F10.A0F2R	Navy beans (dry seeds), PROCESS = Boiling, QUALITATIVE-INFO = White		60	200		14			36.2	0.5		115	6.2	2.2	0	0.105	0.066	0.23	0.095	151	0	0
270	Zambia	3426	Central	65177	Mkushi	1	1	201410363			2009		5			4	3		3						808007	* groundnuts, powder, raw, *boiled*	A015H#F28.A07LA$F28.A07KG$F28.A07GL$F03.A06JD	Peanuts, PROCESS = Grinding / milling / crushing, PROCESS = Drying (dehydration), PROCESS = Boiling, PHYSICAL-STATE = Powder		25	142		6.5			4	12.3		23	1.2	0.8	0	0.16	0.034	3.017	0.087	60	0	0
270	Zambia	3426	Central	65177	Mkushi	1	1	201410363			2009		5			4	3		3						818051	*pumpkin leaves, fresh, raw, *boiled*	A16QL#F28.A07GL	Pumpkin leaves, PROCESS = Boiling		41	8		1.3			0.9	0.2		16	0.9	0.1	3.2	0.033	0.049	0.357	0.082	11	0	38
270	Zambia	3426	Central	65177	Mkushi	1	1	201410363			2009		5			4	3		3						829052	* onion, large bulb, fresh, raw *boiled*	A00HC#F28.A07GL	Onions, PROCESS = Boiling		7	3		0.1			0.7	0		2	0	0	0.4	0.002	0.002	0.008	0.005	1	0	0
270	Zambia	3426	Central	65177	Mkushi	1	1	201410363			2009		5			7	3		3						829052	* onion, large bulb, fresh, raw *boiled*	A00HC#F28.A07GL	Onions, PROCESS = Boiling		9	4		0.1			0.8	0		2	0	0	0.6	0.003	0.003	0.01	0.007	1	0	0
270	Zambia	3426	Central	65177	Mkushi	1	1	201410363			2009		5			7	3		3						829063	* tomato,ripe,fresh,raw *boiled*	A0DMX#F28.A07GL$F10.A07XL	Tomatoes, PROCESS = Boiling, QUALITATIVE-INFO = Ripe / mature		37	7		0.3			1.4	0.1		4	0.1	0.1	4	0.008	0.007	0.209	0.019	4	0	13
270	Zambia	3426	Central	65177	Mkushi	1	1	201410363			2009		5			4	3		3						829063	* tomato,ripe,fresh,raw *boiled*	A0DMX#F28.A07GL$F10.A07XL	Tomatoes, PROCESS = Boiling, QUALITATIVE-INFO = Ripe / mature		23	4		0.2			0.9	0		2	0.1	0	2.5	0.005	0.004	0.13	0.012	3	0	8
270	Zambia	3426	Central	65177	Mkushi	2	2	201410363			2009		5			4	3		3						801042	* maize flour,white variety,roller meal (unrefined),raw *boi	A002Q#F28.A07GL$F10.A0F2R$F10.A06HR	Maize flour, PROCESS = Boiling, QUALITATIVE-INFO = White, QUALITATIVE-INFO = Integral /not refined		92	332		6.3			70.7	3.6		6	2.1	1.6	0	0.124	0.07	1.049	0.17	14	0	0
270	Zambia	3426	Central	65177	Mkushi	2	2	201410363			2009		5			4	3		3						818051	* pumpkin leaves, fresh, raw, *boiled*	A16QL#F28.A07GL	Pumpkin leaves, PROCESS = Boiling		32	6		1			0.7	0.1		12	0.7	0.1	2.5	0.026	0.038	0.278	0.064	9	0	29
270	Zambia	3426	Central	65177	Mkushi	2	2	201410363			2009		5			4	3		3						829052	* onion, large bulb, fresh, raw *boiled*	A00HC#F28.A07GL	Onions, PROCESS = Boiling		9	4		0.1			0.8	0		2	0	0	0.6	0.003	0.003	0.01	0.007	1	0	0
270	Zambia	3426	Central	65177	Mkushi	2	2	201410363			2009		5			4	3		3						829063	* tomato,ripe,fresh,raw *boiled*	A0DMX#F28.A07GL$F10.A07XL	Tomatoes, PROCESS = Boiling, QUALITATIVE-INFO = Ripe / mature		29	5		0.3			1.1	0.1		3	0.1	0.1	3.1	0.006	0.005	0.164	0.015	3	0	10
270	Zambia	3426	Central	65177	Mkushi	1	1	201410381			2009		5			2	3		1						4001	sweetpotato,yellow,w/skin,fresh,boiled	A010C#F28.A07GL$F10.A0F5H$F20.A07QE	Sweet potatoes, PROCESS = Boiling, QUALITATIVE-INFO = Yellow, PART-CONSUMED-ANALYSED = With peel		520	593		10.9			138.8	0.5		198	4.2	2.1	12.5	0.432	0.4	3.65	1.368	68	0	920
270	Zambia	3426	Central	65177	Mkushi	1	1	201410381			2009		5			2	3		1						8006	groundnuts,in-shell,fresh,boiled	A012P#F28.A07GL	Peanuts (fresh seeds), PROCESS = Boiling		170	541		23			36.2	37.4		94	1.7	3.1	0	0.44	0.107	8.94	0.258	128	0	0
270	Zambia	3426	Central	65177	Mkushi	1	1	201410381			2009		5			4	3		1						13002	chicken,unspecified part,w/o bone,meat&skin,fresh,boiled	A01SP#F28.A07GL$F20.A07QM$F20.A07QQ	Chicken fresh meat, PROCESS = Boiling, PART-CONSUMED-ANALYSED = W/o bone, PART-CONSUMED-ANALYSED = With skin		23	50		5.7			0	2.9		3	0.3	0.4	0	0.011	0.034	1.287	0.051	1	0	10
270	Zambia	3426	Central	65177	Mkushi	1	1	201410381			2009		5			7	3		1						13002	chicken,unspecified part,w/o bone,meat&skin,fresh,boiled	A01SP#F28.A07GL$F20.A07QM$F20.A07QQ	Chicken fresh meat, PROCESS = Boiling, PART-CONSUMED-ANALYSED = W/o bone, PART-CONSUMED-ANALYSED = With skin		16	35		4			0	2		2	0.2	0.3	0	0.007	0.024	0.895	0.035	1	0	7
270	Zambia	3426	Central	65177	Mkushi	1	1	201410381			2009		5			7	3		3						801042	* maize flour,white variety,roller meal (unrefined),raw *boi	A002Q#F28.A07GL$F10.A0F2R$F10.A06HR	Maize flour, PROCESS = Boiling, QUALITATIVE-INFO = White, QUALITATIVE-INFO = Integral /not refined		84	303		5.8			64.6	3.3		5	1.9	1.4	0	0.113	0.064	0.958	0.155	13	0	0
270	Zambia	3426	Central	65177	Mkushi	1	1	201410381			2009		5			4	3		3						801042	* maize flour,white variety,roller meal (unrefined),raw *boi	A002Q#F28.A07GL$F10.A0F2R$F10.A06HR	Maize flour, PROCESS = Boiling, QUALITATIVE-INFO = White, QUALITATIVE-INFO = Integral /not refined		104	375		7.2			80	4.1		6	2.4	1.8	0	0.14	0.079	1.186	0.192	16	0	0
270	Zambia	3426	Central	65177	Mkushi	1	1	201410381			2009		5			7	3		3						818051	* pumpkin leaves, fresh, raw, *boiled*	A16QL#F28.A07GL	Pumpkin leaves, PROCESS = Boiling		50	10		1.6			1.2	0.2		20	1.1	0.1	3.9	0.04	0.06	0.435	0.1	14	0	46
270	Zambia	3426	Central	65177	Mkushi	1	1	201410381			2009		5			4	3		3						829052	* onion,large bulb,fresh,raw *boiled*	A00HC#F28.A07GL	Onions, PROCESS = Boiling		0	0		0			0	0		0	0	0	0	0	0	0	0	0	0	0
270	Zambia	3426	Central	65177	Mkushi	1	1	201410381			2009		5			7	3		3						829052	* onion, large bulb, fresh, raw *boiled*	A00HC#F28.A07GL	Onions, PROCESS = Boiling		14	6		0.2			1.3	0		3	0	0	0.9	0.004	0.004	0.016	0.011	2	0	0
270	Zambia	3426	Central	65177	Mkushi	1	1	201410381			2009		5			7	3		3						829052	* onion,large bulb,fresh,raw *boiled*	A00HC#F28.A07GL	Onions, PROCESS = Boiling		0	0		0			0	0		0	0	0	0	0	0	0	0	0	0	0
270	Zambia	3426	Central	65177	Mkushi	1	1	201410381			2009		5			4	3		3						829063	* tomato,ripe,fresh,raw *boiled*	A0DMX#F28.A07GL$F10.A07XL	Tomatoes, PROCESS = Boiling, QUALITATIVE-INFO = Ripe / mature		2	0		0			0.1	0		0	0	0	0.2	0	0	0.011	0.001	0	0	1
270	Zambia	3426	Central	65177	Mkushi	1	1	201410381			2009		5			7	3		3						829063	* tomato,ripe,fresh,raw *boiled*	A0DMX#F28.A07GL$F10.A07XL	Tomatoes, PROCESS = Boiling, QUALITATIVE-INFO = Ripe / mature		46	8		0.4			1.8	0.1		5	0.1	0.1	5	0.01	0.008	0.259	0.024	5	0	16
270	Zambia	3426	Central	65177	Mkushi	1	1	201410381			2009		5			7	3		3						829063	* tomato,ripe,fresh,raw *boiled*	A0DMX#F28.A07GL$F10.A07XL	Tomatoes, PROCESS = Boiling, QUALITATIVE-INFO = Ripe / mature		2	0		0			0.1	0		0	0	0	0.2	0	0	0.011	0.001	0	0	1
270	Zambia	3426	Central	65177	Mkushi	2	2	201410381			2009		5			6	3		1						29201	mushroom,fresh,boiled	A00TQ#F28.A07GL	Common mushrooms, PROCESS = Boiling		13	4		0.3			0.7	0.1		1	0.2	0.1	0.5	0.009	0.039	0.58	0.012	2	0	0
270	Zambia	3426	Central	65177	Mkushi	2	2	201410381			2009		5			2	3		1						30025	mango,ripe,w/skin,fresh,raw	A01LF#F28.A07HS$F10.A07XL$F20.A07QQ	Mangoes, PROCESS = Raw, no heat treatment, QUALITATIVE-INFO = Ripe / mature, PART-CONSUMED-ANALYSED = With skin		243	158		1.2			41.3	0.7		24	0.2	0	67.3	0.141	0.139	1.419	0.326	34	0	92
270	Zambia	3426	Central	65177	Mkushi	2	2	201410381			2009		5			6	3		3						801042	* maize flour,white variety,roller meal (unrefined),raw *boi	A002Q#F28.A07GL$F10.A0F2R$F10.A06HR	Maize flour, PROCESS = Boiling, QUALITATIVE-INFO = White, QUALITATIVE-INFO = Integral /not refined		107	386		7.4			82.3	4.2		6	2.5	1.8	0	0.144	0.081	1.22	0.198	16	0	0
270	Zambia	3426	Central	65177	Mkushi	2	2	201410381			2009		5			6	3		3						818001	* rape leaves,fresh,raw, *boiled*	A0DLD#F28.A07GL	Rape kales, PROCESS = Boiling		29	15		1			2.9	0.2		39	0.5	0.1	24.4	0.029	0.036	0.276	0.075	6	0	212
270	Zambia	3426	Central	65177	Mkushi	2	2	201410381			2009		5			6	3		3						829052	* onion, large bulb, fresh, raw *boiled*	A00HC#F28.A07GL	Onions, PROCESS = Boiling		8	3		0.1			0.7	0		2	0	0	0.5	0.002	0.002	0.009	0.006	1	0	0
270	Zambia	3426	Central	65177	Mkushi	2	2	201410381			2009		5			6	3		3						829063	* tomato,ripe,fresh,raw *boiled*	A0DMX#F28.A07GL$F10.A07XL	Tomatoes, PROCESS = Boiling, QUALITATIVE-INFO = Ripe / mature		27	5		0.2			1.1	0.1		3	0.1	0.1	2.9	0.006	0.005	0.152	0.014	3	0	9
270	Zambia	3426	Central	65177	Mkushi	1	1	201410383			2009		5			2	3		1						4001	sweetpotato,yellow,w/skin,fresh,boiled	A010C#F28.A07GL$F10.A0F5H$F20.A07QE	Sweet potatoes, PROCESS = Boiling, QUALITATIVE-INFO = Yellow, PART-CONSUMED-ANALYSED = With peel		468	534		9.8			125	0.5		178	3.7	1.9	11.2	0.388	0.36	3.285	1.231	61	0	828
270	Zambia	3426	Central	65177	Mkushi	1	1	201410383			2009		5			2	3		1						8006	groundnuts,in-shell,fresh,boiled	A012P#F28.A07GL	Peanuts (fresh seeds), PROCESS = Boiling		327	1040		44.1			69.7	71.9		180	3.3	5.9	0	0.847	0.206	17.197	0.497	245	0	0
270	Zambia	3426	Central	65177	Mkushi	1	1	201410383			2009		5			7	3		1						13022	chicken,neck,meat&skin,fresh,boiled	A01SP#F28.A07GL$F20.A07QQ	Chicken fresh meat, PROCESS = Boiling, PART-CONSUMED-ANALYSED = With skin		37	91		7.3			0	6.7		10	0.9	1	0	0.015	0.092	1.228	0.037	1	0	18
270	Zambia	3426	Central	65177	Mkushi	1	1	201410383			2009		5			4	3		1						13112	chicken,thigh,meat&skin,fresh,boiled	A01SP#F28.A07GL$F20.A07QQ	Chicken fresh meat, PROCESS = Boiling, PART-CONSUMED-ANALYSED = With skin		32	74		7.5			0	4.7		4	0.4	0.7	0	0.019	0.061	1.565	0.054	2	0	14
270	Zambia	3426	Central	65177	Mkushi	1	1	201410383			2009		5			7	3		3						801042	* maize flour,white variety,roller meal (unrefined),raw *boi	A002Q#F28.A07GL$F10.A0F2R$F10.A06HR	Maize flour, PROCESS = Boiling, QUALITATIVE-INFO = White, QUALITATIVE-INFO = Integral /not refined		137	495		9.5			105.4	5.3		8	3.2	2.3	0	0.185	0.104	1.562	0.253	21	0	0
270	Zambia	3426	Central	65177	Mkushi	1	1	201410383			2009		5			4	3		3						801042	* maize flour,white variety,roller meal (unrefined),raw *boi	A002Q#F28.A07GL$F10.A0F2R$F10.A06HR	Maize flour, PROCESS = Boiling, QUALITATIVE-INFO = White, QUALITATIVE-INFO = Integral /not refined		138	498		9.5			106.1	5.4		8	3.2	2.3	0	0.186	0.105	1.573	0.255	21	0	0
270	Zambia	3426	Central	65177	Mkushi	1	1	201410383			2009		5			7	3		3						818051	* pumpkin leaves, fresh, raw, *boiled*	A16QL#F28.A07GL	Pumpkin leaves, PROCESS = Boiling		58	11		1.8			1.3	0.2		23	1.3	0.1	4.5	0.046	0.07	0.505	0.116	16	0	53
270	Zambia	3426	Central	65177	Mkushi	1	1	201410383			2009		5			7	3		3						829052	* onion,large bulb,fresh,raw *boiled*	A00HC#F28.A07GL	Onions, PROCESS = Boiling		0	0		0			0	0		0	0	0	0	0	0	0	0	0	0	0
270	Zambia	3426	Central	65177	Mkushi	1	1	201410383			2009		5			4	3		3						829052	* onion,large bulb,fresh,raw *boiled*	A00HC#F28.A07GL	Onions, PROCESS = Boiling		0	0		0			0	0		0	0	0	0	0	0	0	0	0	0	0
270	Zambia	3426	Central	65177	Mkushi	1	1	201410383			2009		5			7	3		3						829052	* onion, large bulb, fresh, raw *boiled*	A00HC#F28.A07GL	Onions, PROCESS = Boiling		16	6		0.2			1.5	0		4	0	0	1	0.005	0.005	0.018	0.012	2	0	0
270	Zambia	3426	Central	65177	Mkushi	1	1	201410383			2009		5			7	3		3						829063	* tomato,ripe,fresh,raw *boiled*	A0DMX#F28.A07GL$F10.A07XL	Tomatoes, PROCESS = Boiling, QUALITATIVE-INFO = Ripe / mature		2	0		0			0.1	0		0	0	0	0.2	0	0	0.011	0.001	0	0	1
270	Zambia	3426	Central	65177	Mkushi	1	1	201410383			2009		5			4	3		3						829063	* tomato,ripe,fresh,raw *boiled*	A0DMX#F28.A07GL$F10.A07XL	Tomatoes, PROCESS = Boiling, QUALITATIVE-INFO = Ripe / mature		3	1		0			0.1	0		0	0	0	0.3	0.001	0.001	0.017	0.002	0	0	1
270	Zambia	3426	Central	65177	Mkushi	1	1	201410383			2009		5			7	3		3						829063	* tomato,ripe,fresh,raw *boiled*	A0DMX#F28.A07GL$F10.A07XL	Tomatoes, PROCESS = Boiling, QUALITATIVE-INFO = Ripe / mature		54	10		0.5			2.1	0.1		5	0.2	0.1	5.8	0.012	0.01	0.305	0.028	6	0	18
270	Zambia	3426	Central	65177	Mkushi	2	2	201410383			2009		5			6	3		1						29201	mushroom,fresh,boiled	A00TQ#F28.A07GL	Common mushrooms, PROCESS = Boiling		10	3		0.2			0.5	0.1		1	0.2	0.1	0.4	0.007	0.03	0.446	0.01	2	0	0
270	Zambia	3426	Central	65177	Mkushi	2	2	201410383			2009		5			2	3		1						30025	mango,ripe,w/skin,fresh,raw	A01LF#F28.A07HS$F10.A07XL$F20.A07QQ	Mangoes, PROCESS = Raw, no heat treatment, QUALITATIVE-INFO = Ripe / mature, PART-CONSUMED-ANALYSED = With skin		243	158		1.2			41.3	0.7		24	0.2	0	67.3	0.141	0.139	1.419	0.326	34	0	92
270	Zambia	3426	Central	65177	Mkushi	2	2	201410383			2009		5			6	3		3						801042	* maize flour,white variety,roller meal (unrefined),raw *boi	A002Q#F28.A07GL$F10.A0F2R$F10.A06HR	Maize flour, PROCESS = Boiling, QUALITATIVE-INFO = White, QUALITATIVE-INFO = Integral /not refined		173	625		11.9			133	6.7		10	4	2.9	0	0.234	0.131	1.972	0.32	26	0	0
270	Zambia	3426	Central	65177	Mkushi	2	2	201410383			2009		5			6	3		3						818001	* rape leaves,fresh,raw, *boiled*	A0DLD#F28.A07GL	Rape kales, PROCESS = Boiling		41	21		1.4			4.1	0.3		55	0.7	0.2	34.4	0.041	0.051	0.39	0.105	9	0	300
270	Zambia	3426	Central	65177	Mkushi	2	2	201410383			2009		5			6	3		3						829052	* onion, large bulb, fresh, raw *boiled*	A00HC#F28.A07GL	Onions, PROCESS = Boiling		11	4		0.1			1	0		3	0	0	0.7	0.003	0.003	0.013	0.009	1	0	0
270	Zambia	3426	Central	65177	Mkushi	2	2	201410383			2009		5			6	3		3						829063	* tomato,ripe,fresh,raw *boiled*	A0DMX#F28.A07GL$F10.A07XL	Tomatoes, PROCESS = Boiling, QUALITATIVE-INFO = Ripe / mature		37	7		0.3			1.4	0.1		4	0.1	0.1	4	0.008	0.007	0.209	0.019	4	0	13
270	Zambia	3426	Central	65177	Mkushi	1	1	201410411			2009		5			6	3		1						1391	biscuits,commercial,baked	A009V#F22.A07SH$F28.A07GX	Biscuits, PREPARATION-PRODUCTION-PLACE = Food industry prepared, PROCESS = Baking		106	387		6.6			51.4	17.5		52	3	0.5	0	0.453	0.31	3.553	0.05	121	0	0
270	Zambia	3426	Central	65177	Mkushi	1	1	201410411			2009		5			2	3		1						4001	sweetpotato,yellow,w/skin,fresh,boiled	A010C#F28.A07GL$F10.A0F5H$F20.A07QE	Sweet potatoes, PROCESS = Boiling, QUALITATIVE-INFO = Yellow, PART-CONSUMED-ANALYSED = With peel		234	267		4.9			62.5	0.2		89	1.9	0.9	5.6	0.194	0.18	1.643	0.615	30	0	414
270	Zambia	3426	Central	65177	Mkushi	1	1	201410411			2009		5			2	3		1						8003	groundnuts,dried,roasted	A015H#F28.A07KG$F28.A07GY	Peanuts, PROCESS = Drying (dehydration), PROCESS = Roasting		78	456		18.5			16.8	38.8		42	1.8	2.6	0	0.342	0.076	10.55	0.2	113	0	0
270	Zambia	3426	Central	65177	Mkushi	1	1	201410411			2009		5			2	3		1						11022	beef,medium fat,fresh,boiled	A01QV#F28.A07GL$F10.A077B	Bovine fresh meat, PROCESS = Boiling, QUALITATIVE-INFO = Half fat or medium fat		39	113		10.3			0	7.7		4	1.1	2.3	0	0.035	0.086	1.451	0.133	3	0.78	0
270	Zambia	3426	Central	65177	Mkushi	1	1	201410411			2009		5			6	3		1						26021	candy,hard type,raw	A034X	Hard candies		13	51		0			12.7	0		0	0	0	0	0.001	0	0.001	0	0	0	0
270	Zambia	3426	Central	65177	Mkushi	1	1	201410411			2009		5			7	3		3						801042	* maize flour,white variety,roller meal (unrefined),raw *boi	A002Q#F28.A07GL$F10.A0F2R$F10.A06HR	Maize flour, PROCESS = Boiling, QUALITATIVE-INFO = White, QUALITATIVE-INFO = Integral /not refined		146	527		10.1			112.3	5.7		9	3.4	2.5	0	0.197	0.111	1.664	0.27	22	0	0
270	Zambia	3426	Central	65177	Mkushi	1	1	201410411			2009		5			4	3		3						801042	* maize flour,white variety,roller meal (unrefined),raw *boi	A002Q#F28.A07GL$F10.A0F2R$F10.A06HR	Maize flour, PROCESS = Boiling, QUALITATIVE-INFO = White, QUALITATIVE-INFO = Integral /not refined		130	469		9			100	5.1		8	3	2.2	0	0.176	0.099	1.482	0.241	20	0	0
270	Zambia	3426	Central	65177	Mkushi	1	1	201410411			2009		5			2	3		3						801042	* maize flour,white variety,roller meal (unrefined),raw *boi	A002Q#F28.A07GL$F10.A0F2R$F10.A06HR	Maize flour, PROCESS = Boiling, QUALITATIVE-INFO = White, QUALITATIVE-INFO = Integral /not refined		119	430		8.2			91.5	4.6		7	2.7	2	0	0.161	0.09	1.357	0.22	18	0	0
270	Zambia	3426	Central	65177	Mkushi	1	1	201410411			2009		5			4	3		3						806009	* beans,pinto (kabulangeti),dried,raw *boiled*	A012S#F28.A07GL	Beans (dry) and similar-, PROCESS = Boiling		44	153		9.4			27.5	0.5		40	2.2	1	2.1	0.125	0.07	0.413	0.104	150	0	0
270	Zambia	3426	Central	65177	Mkushi	1	1	201410411			2009		5			7	3		3						818001	* rape leaves,fresh,raw, *boiled*	A0DLD#F28.A07GL	Rape kales, PROCESS = Boiling		31	16		1			3.1	0.2		42	0.5	0.1	26	0.031	0.038	0.295	0.08	7	0	227
270	Zambia	3426	Central	65177	Mkushi	1	1	201410411			2009		5			7	3		3						829052	* onion, large bulb, fresh, raw *boiled*	A00HC#F28.A07GL	Onions, PROCESS = Boiling		8	3		0.1			0.7	0		2	0	0	0.5	0.002	0.002	0.009	0.006	1	0	0
270	Zambia	3426	Central	65177	Mkushi	1	1	201410411			2009		5			4	3		3						829052	* onion, large bulb, fresh, raw *boiled*	A00HC#F28.A07GL	Onions, PROCESS = Boiling		7	3		0.1			0.7	0		2	0	0	0.4	0.002	0.002	0.008	0.005	1	0	0
270	Zambia	3426	Central	65177	Mkushi	1	1	201410411			2009		5			4	3		3						829063	* tomato,ripe,fresh,raw *boiled*	A0DMX#F28.A07GL$F10.A07XL	Tomatoes, PROCESS = Boiling, QUALITATIVE-INFO = Ripe / mature		27	5		0.2			1.1	0.1		3	0.1	0.1	2.9	0.006	0.005	0.152	0.014	3	0	9
270	Zambia	3426	Central	65177	Mkushi	1	1	201410411			2009		5			7	3		3						829063	* tomato,ripe,fresh,raw *boiled*	A0DMX#F28.A07GL$F10.A07XL	Tomatoes, PROCESS = Boiling, QUALITATIVE-INFO = Ripe / mature		28	5		0.3			1.1	0.1		3	0.1	0.1	3	0.006	0.005	0.158	0.015	3	0	10
270	Zambia	3426	Central	65177	Mkushi	2	2	201410411			2009		5			2	3		1						8001	groundnuts,dried,raw	A015H#F28.A07KG	Peanuts, PROCESS = Drying (dehydration)		37	210		9.5			6	18.2		34	1.7	1.2	0	0.237	0.05	4.464	0.129	89	0	0
270	Zambia	3426	Central	65177	Mkushi	2	2	201410411			2009		5			6	3		1						13502	rat,fresh,roasted	A0F6B#F28.A07GY	Rat meat, PROCESS = Roasting		81	190		24.4			0	9.5		29	5.8	1.9	5.7	0.065	0.575	5.824	0.381	9	6.48	0
270	Zambia	3426	Central	65177	Mkushi	2	2	201410411			2009		5			2	3		1						30025	mango,ripe,w/skin,fresh,raw	A01LF#F28.A07HS$F10.A07XL$F20.A07QQ	Mangoes, PROCESS = Raw, no heat treatment, QUALITATIVE-INFO = Ripe / mature, PART-CONSUMED-ANALYSED = With skin		256	166		1.3			43.5	0.8		26	0.3	0	70.9	0.148	0.146	1.495	0.343	36	0	97
270	Zambia	3426	Central	65177	Mkushi	2	2	201410411			2009		5			4	3		3						801042	* maize flour,white variety,roller meal (unrefined),raw *boi	A002Q#F28.A07GL$F10.A0F2R$F10.A06HR	Maize flour, PROCESS = Boiling, QUALITATIVE-INFO = White, QUALITATIVE-INFO = Integral /not refined		105	379		7.2			80.7	4.1		6	2.4	1.8	0	0.142	0.08	1.197	0.194	16	0	0
270	Zambia	3426	Central	65177	Mkushi	2	2	201410411			2009		5			6	3		3						801042	* maize flour,white variety,roller meal (unrefined),raw *boi	A002Q#F28.A07GL$F10.A0F2R$F10.A06HR	Maize flour, PROCESS = Boiling, QUALITATIVE-INFO = White, QUALITATIVE-INFO = Integral /not refined		118	426		8.1			90.7	4.6		7	2.7	2	0	0.159	0.09	1.345	0.218	18	0	0
270	Zambia	3426	Central	65177	Mkushi	2	2	201410411			2009		5			4	3		3						808007	* groundnuts, powder, raw, *boiled*	A015H#F28.A07LA$F28.A07KG$F28.A07GL$F03.A06JD	Peanuts, PROCESS = Grinding / milling / crushing, PROCESS = Drying (dehydration), PROCESS = Boiling, PHYSICAL-STATE = Powder		5	28		1.3			0.8	2.5		5	0.2	0.2	0	0.032	0.007	0.603	0.017	12	0	0
270	Zambia	3426	Central	65177	Mkushi	2	2	201410411			2009		5			4	3		3						829052	* onion, large bulb, fresh, raw *boiled*	A00HC#F28.A07GL	Onions, PROCESS = Boiling		6	2		0.1			0.6	0		1	0	0	0.4	0.002	0.002	0.007	0.005	1	0	0
270	Zambia	3426	Central	65177	Mkushi	2	2	201410411			2009		5			4	3		3						829063	* tomato,ripe,fresh,raw *boiled*	A0DMX#F28.A07GL$F10.A07XL	Tomatoes, PROCESS = Boiling, QUALITATIVE-INFO = Ripe / mature		27	5		0.2			1.1	0.1		3	0.1	0.1	2.9	0.006	0.005	0.152	0.014	3	0	9
270	Zambia	3426	Central	65177	Mkushi	2	2	201410411			2009		5			4	3		3						829200	* mushroom,fresh,raw *boiled*	A00TQ#F28.A07GL	Common mushrooms, PROCESS = Boiling		53	12		1.6			1.7	0.2		2	0.3	0.3	1	0.026	0.202	1.816	0.036	6	0	0
270	Zambia	3426	Central	65177	Mkushi	1	1	201410413			2009		5			2	3		1						4001	sweetpotato,yellow,w/skin,fresh,boiled	A010C#F28.A07GL$F10.A0F5H$F20.A07QE	Sweet potatoes, PROCESS = Boiling, QUALITATIVE-INFO = Yellow, PART-CONSUMED-ANALYSED = With peel		234	267		4.9			62.5	0.2		89	1.9	0.9	5.6	0.194	0.18	1.643	0.615	30	0	414
270	Zambia	3426	Central	65177	Mkushi	1	1	201410413			2009		5			4	3		1						4001	sweetpotato,yellow,w/skin,fresh,boiled	A010C#F28.A07GL$F10.A0F5H$F20.A07QE	Sweet potatoes, PROCESS = Boiling, QUALITATIVE-INFO = Yellow, PART-CONSUMED-ANALYSED = With peel		325	371		6.8			86.8	0.3		124	2.6	1.3	7.8	0.27	0.25	2.282	0.855	42	0	575
270	Zambia	3426	Central	65177	Mkushi	1	1	201410413			2009		5			7	3		3						801042	* maize flour,white variety,roller meal (unrefined),raw *boi	A002Q#F28.A07GL$F10.A0F2R$F10.A06HR	Maize flour, PROCESS = Boiling, QUALITATIVE-INFO = White, QUALITATIVE-INFO = Integral /not refined		208	751		14.4			160	8.1		12	4.8	3.5	0	0.281	0.158	2.371	0.385	31	0	0
270	Zambia	3426	Central	65177	Mkushi	1	1	201410413			2009		5			2	3		3						801042	* maize flour,white variety,roller meal (unrefined),raw *boi	A002Q#F28.A07GL$F10.A0F2R$F10.A06HR	Maize flour, PROCESS = Boiling, QUALITATIVE-INFO = White, QUALITATIVE-INFO = Integral /not refined		151	545		10.4			116.1	5.9		9	3.5	2.6	0	0.204	0.115	1.721	0.279	23	0	0
270	Zambia	3426	Central	65177	Mkushi	1	1	201410413			2009		5			4	3		3						801042	* maize flour,white variety,roller meal (unrefined),raw *boi	A002Q#F28.A07GL$F10.A0F2R$F10.A06HR	Maize flour, PROCESS = Boiling, QUALITATIVE-INFO = White, QUALITATIVE-INFO = Integral /not refined		231	834		15.9			177.6	9		14	5.3	3.9	0	0.312	0.176	2.633	0.427	35	0	0
270	Zambia	3426	Central	65177	Mkushi	1	1	201410413			2009		5			4	3		3						806009	* beans,pinto (kabulangeti),dried,raw *boiled*	A012S#F28.A07GL	Beans (dry) and similar-, PROCESS = Boiling		49	170		10.5			30.7	0.6		44	2.5	1.1	2.3	0.14	0.078	0.46	0.116	167	0	0
270	Zambia	3426	Central	65177	Mkushi	1	1	201410413			2009		5			2	3		3						806009	* beans,pinto (kabulangeti),dried,raw *boiled*	A012S#F28.A07GL	Beans (dry) and similar-, PROCESS = Boiling		44	153		9.4			27.5	0.5		40	2.2	1	2.1	0.125	0.07	0.413	0.104	150	0	0
270	Zambia	3426	Central	65177	Mkushi	1	1	201410413			2009		5			7	3		3						818001	* rape leaves,fresh,raw, *boiled*	A0DLD#F28.A07GL	Rape kales, PROCESS = Boiling		39	20		1.3			3.9	0.3		53	0.7	0.2	32.8	0.039	0.048	0.371	0.1	9	0	285
270	Zambia	3426	Central	65177	Mkushi	1	1	201410413			2009		5			4	3		3						829052	* onion, large bulb, fresh, raw *boiled*	A00HC#F28.A07GL	Onions, PROCESS = Boiling		8	3		0.1			0.7	0		2	0	0	0.5	0.002	0.002	0.009	0.006	1	0	0
270	Zambia	3426	Central	65177	Mkushi	1	1	201410413			2009		5			2	3		3						829052	* onion, large bulb, fresh, raw *boiled*	A00HC#F28.A07GL	Onions, PROCESS = Boiling		7	3		0.1			0.7	0		2	0	0	0.4	0.002	0.002	0.008	0.005	1	0	0
270	Zambia	3426	Central	65177	Mkushi	1	1	201410413			2009		5			7	3		3						829052	* onion, large bulb, fresh, raw *boiled*	A00HC#F28.A07GL	Onions, PROCESS = Boiling		11	4		0.1			1	0		3	0	0	0.7	0.003	0.003	0.013	0.009	1	0	0
270	Zambia	3426	Central	65177	Mkushi	1	1	201410413			2009		5			7	3		3						829063	* tomato,ripe,fresh,raw *boiled*	A0DMX#F28.A07GL$F10.A07XL	Tomatoes, PROCESS = Boiling, QUALITATIVE-INFO = Ripe / mature		36	6		0.3			1.4	0.1		4	0.1	0.1	3.9	0.008	0.006	0.203	0.019	4	0	12
270	Zambia	3426	Central	65177	Mkushi	1	1	201410413			2009		5			4	3		3						829063	* tomato,ripe,fresh,raw *boiled*	A0DMX#F28.A07GL$F10.A07XL	Tomatoes, PROCESS = Boiling, QUALITATIVE-INFO = Ripe / mature		31	6		0.3			1.2	0.1		3	0.1	0.1	3.3	0.007	0.006	0.175	0.016	3	0	11
270	Zambia	3426	Central	65177	Mkushi	1	1	201410413			2009		5			2	3		3						829063	* tomato,ripe,fresh,raw *boiled*	A0DMX#F28.A07GL$F10.A07XL	Tomatoes, PROCESS = Boiling, QUALITATIVE-INFO = Ripe / mature		28	5		0.3			1.1	0.1		3	0.1	0.1	3	0.006	0.005	0.158	0.015	3	0	10
270	Zambia	3426	Central	65177	Mkushi	2	2	201410413			2009		5			2	3		1						8001	groundnuts,dried,raw	A015H#F28.A07KG	Peanuts, PROCESS = Drying (dehydration)		24	136		6.2			3.9	11.8		22	1.1	0.8	0	0.154	0.032	2.896	0.084	58	0	0
270	Zambia	3426	Central	65177	Mkushi	2	2	201410413			2009		5			4	3		1						30025	mango,ripe,w/skin,fresh,raw	A01LF#F28.A07HS$F10.A07XL$F20.A07QQ	Mangoes, PROCESS = Raw, no heat treatment, QUALITATIVE-INFO = Ripe / mature, PART-CONSUMED-ANALYSED = With skin		85	55		0.4			14.5	0.3		9	0.1	0	23.5	0.049	0.048	0.496	0.114	12	0	32
270	Zambia	3426	Central	65177	Mkushi	2	2	201410413			2009		5			2	3		1						30025	mango,ripe,w/skin,fresh,raw	A01LF#F28.A07HS$F10.A07XL$F20.A07QQ	Mangoes, PROCESS = Raw, no heat treatment, QUALITATIVE-INFO = Ripe / mature, PART-CONSUMED-ANALYSED = With skin		171	111		0.9			29.1	0.5		17	0.2	0	47.4	0.099	0.097	0.999	0.229	24	0	65
270	Zambia	3426	Central	65177	Mkushi	2	2	201410413			2009		5			6	3		3						801042	* maize flour,white variety,roller meal (unrefined),raw *boi	A002Q#F28.A07GL$F10.A0F2R$F10.A06HR	Maize flour, PROCESS = Boiling, QUALITATIVE-INFO = White, QUALITATIVE-INFO = Integral /not refined		116	419		8			89.2	4.5		7	2.7	2	0	0.157	0.088	1.322	0.215	17	0	0
270	Zambia	3426	Central	65177	Mkushi	2	2	201410413			2009		5			4	3		3						801042	* maize flour,white variety,roller meal (unrefined),raw *boi	A002Q#F28.A07GL$F10.A0F2R$F10.A06HR	Maize flour, PROCESS = Boiling, QUALITATIVE-INFO = White, QUALITATIVE-INFO = Integral /not refined		163	588		11.2			125.3	6.4		10	3.7	2.8	0	0.22	0.124	1.858	0.302	24	0	0
270	Zambia	3426	Central	65177	Mkushi	2	2	201410413			2009		5			4	3		3						808007	* groundnuts, powder, raw, *boiled*	A015H#F28.A07LA$F28.A07KG$F28.A07GL$F03.A06JD	Peanuts, PROCESS = Grinding / milling / crushing, PROCESS = Drying (dehydration), PROCESS = Boiling, PHYSICAL-STATE = Powder		4	23		1			0.6	2		4	0.2	0.1	0	0.026	0.005	0.483	0.014	10	0	0
270	Zambia	3426	Central	65177	Mkushi	2	2	201410413			2009		5			6	3		3						808007	* groundnuts, powder, raw, *boiled*	A015H#F28.A07LA$F28.A07KG$F28.A07GL$F03.A06JD	Peanuts, PROCESS = Grinding / milling / crushing, PROCESS = Drying (dehydration), PROCESS = Boiling, PHYSICAL-STATE = Powder		3	17		0.8			0.5	1.5		3	0.1	0.1	0	0.019	0.004	0.362	0.01	7	0	0
270	Zambia	3426	Central	65177	Mkushi	2	2	201410413			2009		5			4	3		3						829052	* onion, large bulb, fresh, raw *boiled*	A00HC#F28.A07GL	Onions, PROCESS = Boiling		6	2		0.1			0.6	0		1	0	0	0.4	0.002	0.002	0.007	0.005	1	0	0
270	Zambia	3426	Central	65177	Mkushi	2	2	201410413			2009		5			6	3		3						829052	* onion, large bulb, fresh, raw *boiled*	A00HC#F28.A07GL	Onions, PROCESS = Boiling		5	2		0.1			0.5	0		1	0	0	0.3	0.002	0.001	0.006	0.004	1	0	0
270	Zambia	3426	Central	65177	Mkushi	2	2	201410413			2009		5			4	3		3						829063	* tomato,ripe,fresh,raw *boiled*	A0DMX#F28.A07GL$F10.A07XL	Tomatoes, PROCESS = Boiling, QUALITATIVE-INFO = Ripe / mature		26	5		0.2			1	0.1		3	0.1	0.1	2.8	0.006	0.005	0.147	0.014	3	0	9
270	Zambia	3426	Central	65177	Mkushi	2	2	201410413			2009		5			6	3		3						829063	* tomato,ripe,fresh,raw *boiled*	A0DMX#F28.A07GL$F10.A07XL	Tomatoes, PROCESS = Boiling, QUALITATIVE-INFO = Ripe / mature		20	4		0.2			0.8	0		2	0.1	0	2.2	0.004	0.004	0.113	0.01	2	0	7
270	Zambia	3426	Central	65177	Mkushi	2	2	201410413			2009		5			6	3		3						829200	* mushroom,fresh,raw *boiled*	A00TQ#F28.A07GL	Common mushrooms, PROCESS = Boiling		38	8		1.2			1.3	0.1		1	0.2	0.2	0.7	0.019	0.145	1.302	0.026	4	0	0
270	Zambia	3426	Central	65177	Mkushi	2	2	201410413			2009		5			4	3		3						829200	* mushroom,fresh,raw *boiled*	A00TQ#F28.A07GL	Common mushrooms, PROCESS = Boiling		50	11		1.6			1.7	0.2		2	0.3	0.3	0.9	0.025	0.191	1.714	0.034	6	0	0
270	Zambia	3426	Central	65177	Mkushi	1	1	201410461			2009		5			2	3		1						3001	sweetpotato,white,w/skin,fresh,boiled	A010C#F28.A07GL$F10.A0F2R$F20.A07QE	Sweet potatoes, PROCESS = Boiling, QUALITATIVE-INFO = White, PART-CONSUMED-ANALYSED = With peel		325	348		6.5			81.6	0.3		124	2.3	1.3	7.8	0.224	0.224	1.817	0.51	39	0	0
270	Zambia	3426	Central	65177	Mkushi	1	1	201410461			2009		5			2	3		3						801042	* maize flour,white variety,roller meal (unrefined),raw *boi	A002Q#F28.A07GL$F10.A0F2R$F10.A06HR	Maize flour, PROCESS = Boiling, QUALITATIVE-INFO = White, QUALITATIVE-INFO = Integral /not refined		112	404		7.7			86.1	4.4		7	2.6	1.9	0	0.151	0.085	1.277	0.207	17	0	0
270	Zambia	3426	Central	65177	Mkushi	1	1	201410461			2009		5			4	3		3						801042	* maize flour,white variety,roller meal (unrefined),raw *boi	A002Q#F28.A07GL$F10.A0F2R$F10.A06HR	Maize flour, PROCESS = Boiling, QUALITATIVE-INFO = White, QUALITATIVE-INFO = Integral /not refined		90	325		6.2			69.2	3.5		5	2.1	1.5	0	0.122	0.068	1.026	0.167	14	0	0
270	Zambia	3426	Central	65177	Mkushi	1	1	201410461			2009		5			7	3		3						801042	* maize flour,white variety,roller meal (unrefined),raw *boi	A002Q#F28.A07GL$F10.A0F2R$F10.A06HR	Maize flour, PROCESS = Boiling, QUALITATIVE-INFO = White, QUALITATIVE-INFO = Integral /not refined		85	307		5.9			65.4	3.3		5	2	1.4	0	0.115	0.065	0.969	0.157	13	0	0
270	Zambia	3426	Central	65177	Mkushi	1	1	201410461			2009		5			2	3		3						806069	* beans, white (navy), dried, raw *boiled*	A012X#F28.A07GL$F10.A0F2R	Navy beans (dry seeds), PROCESS = Boiling, QUALITATIVE-INFO = White		79	263		18.5			47.6	0.7		152	8.2	2.9	0	0.138	0.087	0.303	0.126	199	0	0
270	Zambia	3426	Central	65177	Mkushi	1	1	201410461			2009		5			7	3		3						806069	* beans, white (navy), dried, raw *boiled*	A012X#F28.A07GL$F10.A0F2R	Navy beans (dry seeds), PROCESS = Boiling, QUALITATIVE-INFO = White		35	117		8.2			21.1	0.3		67	3.6	1.3	0	0.061	0.039	0.134	0.056	88	0	0
270	Zambia	3426	Central	65177	Mkushi	1	1	201410461			2009		5			4	3		3						808007	* groundnuts, powder, raw, *boiled*	A015H#F28.A07LA$F28.A07KG$F28.A07GL$F03.A06JD	Peanuts, PROCESS = Grinding / milling / crushing, PROCESS = Drying (dehydration), PROCESS = Boiling, PHYSICAL-STATE = Powder		18	102		4.6			2.9	8.9		17	0.8	0.6	0	0.115	0.024	2.172	0.063	43	0	0
270	Zambia	3426	Central	65177	Mkushi	1	1	201410461			2009		5			4	3		3						818051	*pumpkin leaves, fresh, raw, *boiled*	A16QL#F28.A07GL	Pumpkin leaves, PROCESS = Boiling		30	6		0.9			0.7	0.1		12	0.7	0.1	2.3	0.024	0.036	0.261	0.06	8	0	28
270	Zambia	3426	Central	65177	Mkushi	1	1	201410461			2009		5			4	3		3						829052	* onion, large bulb, fresh, raw *boiled*	A00HC#F28.A07GL	Onions, PROCESS = Boiling		5	2		0.1			0.5	0		1	0	0	0.3	0.002	0.001	0.006	0.004	1	0	0
270	Zambia	3426	Central	65177	Mkushi	1	1	201410461			2009		5			2	3		3						829052	* onion, large bulb, fresh, raw *boiled*	A00HC#F28.A07GL	Onions, PROCESS = Boiling		12	5		0.1			1.1	0		3	0	0	0.8	0.004	0.003	0.014	0.009	2	0	0
270	Zambia	3426	Central	65177	Mkushi	1	1	201410461			2009		5			7	3		3						829052	* onion, large bulb, fresh, raw *boiled*	A00HC#F28.A07GL	Onions, PROCESS = Boiling		5	2		0.1			0.5	0		1	0	0	0.3	0.002	0.001	0.006	0.004	1	0	0
270	Zambia	3426	Central	65177	Mkushi	1	1	201410461			2009		5			2	3		3						829063	* tomato,ripe,fresh,raw *boiled*	A0DMX#F28.A07GL$F10.A07XL	Tomatoes, PROCESS = Boiling, QUALITATIVE-INFO = Ripe / mature		49	9		0.4			1.9	0.1		5	0.1	0.1	5.3	0.011	0.009	0.276	0.025	5	0	17
270	Zambia	3426	Central	65177	Mkushi	1	1	201410461			2009		5			4	3		3						829063	* tomato,ripe,fresh,raw *boiled*	A0DMX#F28.A07GL$F10.A07XL	Tomatoes, PROCESS = Boiling, QUALITATIVE-INFO = Ripe / mature		17	3		0.2			0.7	0		2	0.1	0	1.8	0.004	0.003	0.096	0.009	2	0	6
270	Zambia	3426	Central	65177	Mkushi	1	1	201410461			2009		5			7	3		3						829063	* tomato,ripe,fresh,raw *boiled*	A0DMX#F28.A07GL$F10.A07XL	Tomatoes, PROCESS = Boiling, QUALITATIVE-INFO = Ripe / mature		22	4		0.2			0.9	0		2	0.1	0	2.4	0.005	0.004	0.124	0.011	2	0	7
270	Zambia	3426	Central	65177	Mkushi	2	2	201410461			2009		5			4	3		3						801042	* maize flour,white variety,roller meal (unrefined),raw *boi	A002Q#F28.A07GL$F10.A0F2R$F10.A06HR	Maize flour, PROCESS = Boiling, QUALITATIVE-INFO = White, QUALITATIVE-INFO = Integral /not refined		123	444		8.5			94.6	4.8		7	2.8	2.1	0	0.166	0.093	1.402	0.228	18	0	0
270	Zambia	3426	Central	65177	Mkushi	2	2	201410461			2009		5			6	3		3						801042	* maize flour,white variety,roller meal (unrefined),raw *boi	A002Q#F28.A07GL$F10.A0F2R$F10.A06HR	Maize flour, PROCESS = Boiling, QUALITATIVE-INFO = White, QUALITATIVE-INFO = Integral /not refined		141	509		9.7			108.4	5.5		8	3.2	2.4	0	0.19	0.107	1.607	0.261	21	0	0
270	Zambia	3426	Central	65177	Mkushi	2	2	201410461			2009		5			2	3		3						801042	* maize flour,white variety,roller meal (unrefined),raw *boi	A002Q#F28.A07GL$F10.A0F2R$F10.A06HR	Maize flour, PROCESS = Boiling, QUALITATIVE-INFO = White, QUALITATIVE-INFO = Integral /not refined		77	278		5.3			59.2	3		5	1.8	1.3	0	0.104	0.059	0.878	0.142	12	0	0
270	Zambia	3426	Central	65177	Mkushi	2	2	201410461			2009		5			4	3		3						818001	* rape leaves,fresh,raw, *boiled*	A0DLD#F28.A07GL	Rape kales, PROCESS = Boiling		39	20		1.3			3.9	0.3		53	0.7	0.2	32.8	0.039	0.048	0.371	0.1	9	0	285
270	Zambia	3426	Central	65177	Mkushi	2	2	201410461			2009		5			2	3		3						818001	* rape leaves,fresh,raw, *boiled*	A0DLD#F28.A07GL	Rape kales, PROCESS = Boiling		31	16		1			3.1	0.2		42	0.5	0.1	26	0.031	0.038	0.295	0.08	7	0	227
270	Zambia	3426	Central	65177	Mkushi	2	2	201410461			2009		5			6	3		3						818001	* rape leaves,fresh,raw, *boiled*	A0DLD#F28.A07GL	Rape kales, PROCESS = Boiling		30	15		1			3	0.2		41	0.5	0.1	25.2	0.03	0.037	0.285	0.077	7	0	219
270	Zambia	3426	Central	65177	Mkushi	2	2	201410461			2009		5			4	3		3						829052	* onion, large bulb, fresh, raw *boiled*	A00HC#F28.A07GL	Onions, PROCESS = Boiling		11	4		0.1			1	0		3	0	0	0.7	0.003	0.003	0.013	0.009	1	0	0
270	Zambia	3426	Central	65177	Mkushi	2	2	201410461			2009		5			2	3		3						829052	* onion, large bulb, fresh, raw *boiled*	A00HC#F28.A07GL	Onions, PROCESS = Boiling		8	3		0.1			0.7	0		2	0	0	0.5	0.002	0.002	0.009	0.006	1	0	0
270	Zambia	3426	Central	65177	Mkushi	2	2	201410461			2009		5			6	3		3						829052	* onion, large bulb, fresh, raw *boiled*	A00HC#F28.A07GL	Onions, PROCESS = Boiling		8	3		0.1			0.7	0		2	0	0	0.5	0.002	0.002	0.009	0.006	1	0	0
270	Zambia	3426	Central	65177	Mkushi	2	2	201410461			2009		5			6	3		3						829063	* tomato,ripe,fresh,raw *boiled*	A0DMX#F28.A07GL$F10.A07XL	Tomatoes, PROCESS = Boiling, QUALITATIVE-INFO = Ripe / mature		27	5		0.2			1.1	0.1		3	0.1	0.1	2.9	0.006	0.005	0.152	0.014	3	0	9
270	Zambia	3426	Central	65177	Mkushi	2	2	201410461			2009		5			4	3		3						829063	* tomato,ripe,fresh,raw *boiled*	A0DMX#F28.A07GL$F10.A07XL	Tomatoes, PROCESS = Boiling, QUALITATIVE-INFO = Ripe / mature		36	6		0.3			1.4	0.1		4	0.1	0.1	3.9	0.008	0.006	0.203	0.019	4	0	12
270	Zambia	3426	Central	65177	Mkushi	2	2	201410461			2009		5			2	3		3						829063	* tomato,ripe,fresh,raw *boiled*	A0DMX#F28.A07GL$F10.A07XL	Tomatoes, PROCESS = Boiling, QUALITATIVE-INFO = Ripe / mature		28	5		0.3			1.1	0.1		3	0.1	0.1	3	0.006	0.005	0.158	0.015	3	0	10
270	Zambia	3426	Central	65177	Mkushi	1	1	201410462			2009		5			7	3		1						44000	soup,stock,vegetable	A043J	Stock cubes or granulate, vegetables		17	5		0.2			0.8	0.1		2	0.1	0	0.1	0.004	0.003	0.064	0.004	1	0	12
270	Zambia	3426	Central	65177	Mkushi	1	1	201410462			2009		5			2	3		3						801042	* maize flour,white variety,roller meal (unrefined),raw *boi	A002Q#F28.A07GL$F10.A0F2R$F10.A06HR	Maize flour, PROCESS = Boiling, QUALITATIVE-INFO = White, QUALITATIVE-INFO = Integral /not refined		54	195		3.7			41.5	2.1		3	1.2	0.9	0	0.073	0.041	0.616	0.1	8	0	0
270	Zambia	3426	Central	65177	Mkushi	1	1	201410462			2009		5			7	3		3						801042	* maize flour,white variety,roller meal (unrefined),raw *boi	A002Q#F28.A07GL$F10.A0F2R$F10.A06HR	Maize flour, PROCESS = Boiling, QUALITATIVE-INFO = White, QUALITATIVE-INFO = Integral /not refined		66	238		4.6			50.8	2.6		4	1.5	1.1	0	0.089	0.05	0.752	0.122	10	0	0
270	Zambia	3426	Central	65177	Mkushi	1	1	201410462			2009		5			4	3		3						801042	* maize flour,white variety,roller meal (unrefined),raw *boi	A002Q#F28.A07GL$F10.A0F2R$F10.A06HR	Maize flour, PROCESS = Boiling, QUALITATIVE-INFO = White, QUALITATIVE-INFO = Integral /not refined		66	238		4.6			50.8	2.6		4	1.5	1.1	0	0.089	0.05	0.752	0.122	10	0	0
270	Zambia	3426	Central	65177	Mkushi	1	1	201410462			2009		5			7	3		3						806069	* beans, white (navy), dried, raw *boiled*	A012X#F28.A07GL$F10.A0F2R	Navy beans (dry seeds), PROCESS = Boiling, QUALITATIVE-INFO = White		22	73		5.1			13.3	0.2		42	2.3	0.8	0	0.039	0.024	0.084	0.035	55	0	0
270	Zambia	3426	Central	65177	Mkushi	1	1	201410462			2009		5			2	3		3						806069	* beans, white (navy), dried, raw *boiled*	A012X#F28.A07GL$F10.A0F2R	Navy beans (dry seeds), PROCESS = Boiling, QUALITATIVE-INFO = White		23	77		5.4			13.9	0.2		44	2.4	0.9	0	0.04	0.025	0.088	0.037	58	0	0
270	Zambia	3426	Central	65177	Mkushi	1	1	201410462			2009		5			4	3		3						808007	* groundnuts, powder, raw, *boiled*	A015H#F28.A07LA$F28.A07KG$F28.A07GL$F03.A06JD	Peanuts, PROCESS = Grinding / milling / crushing, PROCESS = Drying (dehydration), PROCESS = Boiling, PHYSICAL-STATE = Powder		6	34		1.5			1	3		6	0.3	0.2	0	0.038	0.008	0.724	0.021	14	0	0
270	Zambia	3426	Central	65177	Mkushi	1	1	201410462			2009		5			4	3		3						818051	*pumpkin leaves, fresh, raw, *boiled*	A16QL#F28.A07GL	Pumpkin leaves, PROCESS = Boiling		10	2		0.3			0.2	0		4	0.2	0	0.8	0.008	0.012	0.087	0.02	3	0	9
270	Zambia	3426	Central	65177	Mkushi	1	1	201410462			2009		5			7	3		3						829052	* onion, large bulb, fresh, raw *boiled*	A00HC#F28.A07GL	Onions, PROCESS = Boiling		3	1		0			0.3	0		1	0	0	0.2	0.001	0.001	0.003	0.002	0	0	0
270	Zambia	3426	Central	65177	Mkushi	1	1	201410462			2009		5			2	3		3						829052	* onion, large bulb, fresh, raw *boiled*	A00HC#F28.A07GL	Onions, PROCESS = Boiling		4	2		0			0.4	0		1	0	0	0.3	0.001	0.001	0.005	0.003	1	0	0
270	Zambia	3426	Central	65177	Mkushi	1	1	201410462			2009		5			4	3		3						829052	* onion, large bulb, fresh, raw *boiled*	A00HC#F28.A07GL	Onions, PROCESS = Boiling		2	1		0			0.2	0		0	0	0	0.1	0.001	0.001	0.002	0.002	0	0	0
270	Zambia	3426	Central	65177	Mkushi	1	1	201410462			2009		5			4	3		3						829052	* onion,large bulb,fresh,raw *boiled*	A00HC#F28.A07GL	Onions, PROCESS = Boiling		1	0		0			0.1	0		0	0	0	0.1	0	0	0.001	0.001	0	0	0
270	Zambia	3426	Central	65177	Mkushi	1	1	201410462			2009		5			2	3		3						829063	* tomato,ripe,fresh,raw *boiled*	A0DMX#F28.A07GL$F10.A07XL	Tomatoes, PROCESS = Boiling, QUALITATIVE-INFO = Ripe / mature		14	3		0.1			0.5	0		1	0	0	1.5	0.003	0.003	0.079	0.007	2	0	5
270	Zambia	3426	Central	65177	Mkushi	1	1	201410462			2009		5			4	3		3						829063	* tomato,ripe,fresh,raw *boiled*	A0DMX#F28.A07GL$F10.A07XL	Tomatoes, PROCESS = Boiling, QUALITATIVE-INFO = Ripe / mature		6	1		0.1			0.2	0		1	0	0	0.6	0.001	0.001	0.034	0.003	1	0	2
270	Zambia	3426	Central	65177	Mkushi	1	1	201410462			2009		5			4	3		3						829063	* tomato,ripe,fresh,raw *boiled*	A0DMX#F28.A07GL$F10.A07XL	Tomatoes, PROCESS = Boiling, QUALITATIVE-INFO = Ripe / mature		8	1		0.1			0.3	0		1	0	0	0.9	0.002	0.001	0.045	0.004	1	0	3
270	Zambia	3426	Central	65177	Mkushi	1	1	201410462			2009		5			7	3		3						829063	* tomato,ripe,fresh,raw *boiled*	A0DMX#F28.A07GL$F10.A07XL	Tomatoes, PROCESS = Boiling, QUALITATIVE-INFO = Ripe / mature		14	3		0.1			0.5	0		1	0	0	1.5	0.003	0.003	0.079	0.007	2	0	5
270	Zambia	3426	Central	65177	Mkushi	2	2	201410462			2009		5			4	3		3						801042	* maize flour,white variety,roller meal (unrefined),raw *boi	A002Q#F28.A07GL$F10.A0F2R$F10.A06HR	Maize flour, PROCESS = Boiling, QUALITATIVE-INFO = White, QUALITATIVE-INFO = Integral /not refined		71	256		4.9			54.6	2.8		4	1.6	1.2	0	0.096	0.054	0.809	0.131	11	0	0
270	Zambia	3426	Central	65177	Mkushi	2	2	201410462			2009		5			6	3		3						801042	* maize flour,white variety,roller meal (unrefined),raw *boi	A002Q#F28.A07GL$F10.A0F2R$F10.A06HR	Maize flour, PROCESS = Boiling, QUALITATIVE-INFO = White, QUALITATIVE-INFO = Integral /not refined		51	184		3.5			39.2	2		3	1.2	0.9	0	0.069	0.039	0.581	0.094	8	0	0
270	Zambia	3426	Central	65177	Mkushi	2	2	201410462			2009		5			6	3		3						818001	* rape leaves,fresh,raw, *boiled*	A0DLD#F28.A07GL	Rape kales, PROCESS = Boiling		23	12		0.8			2.3	0.2		31	0.4	0.1	19.3	0.023	0.029	0.219	0.059	5	0	168
270	Zambia	3426	Central	65177	Mkushi	2	2	201410462			2009		5			4	3		3						818001	* rape leaves,fresh,raw, *boiled*	A0DLD#F28.A07GL	Rape kales, PROCESS = Boiling		24	12		0.8			2.4	0.2		32	0.4	0.1	20.2	0.024	0.03	0.228	0.062	5	0	175
270	Zambia	3426	Central	65177	Mkushi	2	2	201410462			2009		5			4	3		3						829052	* onion, large bulb, fresh, raw *boiled*	A00HC#F28.A07GL	Onions, PROCESS = Boiling		6	2		0.1			0.6	0		1	0	0	0.4	0.002	0.002	0.007	0.005	1	0	0
270	Zambia	3426	Central	65177	Mkushi	2	2	201410462			2009		5			6	3		3						829052	* onion, large bulb, fresh, raw *boiled*	A00HC#F28.A07GL	Onions, PROCESS = Boiling		6	2		0.1			0.6	0		1	0	0	0.4	0.002	0.002	0.007	0.005	1	0	0
270	Zambia	3426	Central	65177	Mkushi	2	2	201410462			2009		5			4	3		3						829063	* tomato,ripe,fresh,raw *boiled*	A0DMX#F28.A07GL$F10.A07XL	Tomatoes, PROCESS = Boiling, QUALITATIVE-INFO = Ripe / mature		22	4		0.2			0.9	0		2	0.1	0	2.4	0.005	0.004	0.124	0.011	2	0	7
270	Zambia	3426	Central	65177	Mkushi	2	2	201410462			2009		5			6	3		3						829063	* tomato,ripe,fresh,raw *boiled*	A0DMX#F28.A07GL$F10.A07XL	Tomatoes, PROCESS = Boiling, QUALITATIVE-INFO = Ripe / mature		21	4		0.2			0.8	0		2	0.1	0	2.3	0.005	0.004	0.118	0.011	2	0	7
270	Zambia	3426	Central	65177	Mkushi	1	1	201410463			2009		5			4	3		1						17002	egg,chicken,whole,boiled	A032B#F27.A031G	Boiled eggs, SOURCE-COMMODITIES = Hen eggs		45	70		5.7			0.5	4.8		23	0.5	0.5	0	0.03	0.231	0.029	0.054	20	0.45	76
270	Zambia	3426	Central	65177	Mkushi	1	1	201410463			2009		5			2	3		3						801042	* maize flour,white variety,roller meal (unrefined),raw *boi	A002Q#F28.A07GL$F10.A0F2R$F10.A06HR	Maize flour, PROCESS = Boiling, QUALITATIVE-INFO = White, QUALITATIVE-INFO = Integral /not refined		188	679		13			144.6	7.3		11	4.3	3.2	0	0.254	0.143	2.143	0.348	28	0	0
270	Zambia	3426	Central	65177	Mkushi	1	1	201410463			2009		5			7	3		3						801042	* maize flour,white variety,roller meal (unrefined),raw *boi	A002Q#F28.A07GL$F10.A0F2R$F10.A06HR	Maize flour, PROCESS = Boiling, QUALITATIVE-INFO = White, QUALITATIVE-INFO = Integral /not refined		173	625		11.9			133	6.7		10	4	2.9	0	0.234	0.131	1.972	0.32	26	0	0
270	Zambia	3426	Central	65177	Mkushi	1	1	201410463			2009		5			4	3		3						801042	* maize flour,white variety,roller meal (unrefined),raw *boi	A002Q#F28.A07GL$F10.A0F2R$F10.A06HR	Maize flour, PROCESS = Boiling, QUALITATIVE-INFO = White, QUALITATIVE-INFO = Integral /not refined		179	646		12.4			137.7	7		11	4.1	3	0	0.242	0.136	2.041	0.331	27	0	0
270	Zambia	3426	Central	65177	Mkushi	1	1	201410463			2009		5			2	3		3						806069	* beans, white (navy), dried, raw *boiled*	A012X#F28.A07GL$F10.A0F2R	Navy beans (dry seeds), PROCESS = Boiling, QUALITATIVE-INFO = White		84	280		19.7			50.7	0.8		161	8.7	3.1	0	0.147	0.092	0.322	0.134	212	0	0
270	Zambia	3426	Central	65177	Mkushi	1	1	201410463			2009		5			7	3		3						806069	* beans, white (navy), dried, raw *boiled*	A012X#F28.A07GL$F10.A0F2R	Navy beans (dry seeds), PROCESS = Boiling, QUALITATIVE-INFO = White		57	190		13.3			34.4	0.5		109	5.9	2.1	0	0.1	0.063	0.218	0.091	144	0	0
270	Zambia	3426	Central	65177	Mkushi	1	1	201410463			2009		5			4	3		3						808007	* groundnuts, powder, raw, *boiled*	A015H#F28.A07LA$F28.A07KG$F28.A07GL$F03.A06JD	Peanuts, PROCESS = Grinding / milling / crushing, PROCESS = Drying (dehydration), PROCESS = Boiling, PHYSICAL-STATE = Powder		37	210		9.5			6	18.2		34	1.7	1.2	0	0.237	0.05	4.464	0.129	89	0	0
270	Zambia	3426	Central	65177	Mkushi	1	1	201410463			2009		5			4	3		3						815025	* fish,kasepa(type 6),dried,raw *boiled*	A02JP#F01.A0GVJ$F27.A026X$F28.A07GL	Dried fish, SOURCE = Microthrissa (generic) (as animal), SOURCE-COMMODITIES = Freshwater fish, PROCESS = Boiling		32	117		13.4			0	6.7		43	0.8	0.7	0.4	0.06	0.161	2.277	0.202	7	8.96	19
270	Zambia	3426	Central	65177	Mkushi	1	1	201410463			2009		5			4	3		3						818051	*pumpkin leaves, fresh, raw, *boiled*	A16QL#F28.A07GL	Pumpkin leaves, PROCESS = Boiling		61	12		1.9			1.4	0.2		24	1.3	0.1	4.7	0.049	0.073	0.531	0.122	16	0	56
270	Zambia	3426	Central	65177	Mkushi	1	1	201410463			2009		5			4	3		3						829052	* onion, large bulb, fresh, raw *boiled*	A00HC#F28.A07GL	Onions, PROCESS = Boiling		10	4		0.1			0.9	0		2	0	0	0.6	0.003	0.003	0.011	0.008	1	0	0
270	Zambia	3426	Central	65177	Mkushi	1	1	201410463			2009		5			4	3		3						829052	* onion, large bulb, fresh, raw *boiled*	A00HC#F28.A07GL	Onions, PROCESS = Boiling		10	4		0.1			0.9	0		2	0	0	0.6	0.003	0.003	0.011	0.008	1	0	0
270	Zambia	3426	Central	65177	Mkushi	1	1	201410463			2009		5			2	3		3						829052	* onion, large bulb, fresh, raw *boiled*	A00HC#F28.A07GL	Onions, PROCESS = Boiling		13	5		0.1			1.2	0		3	0	0	0.8	0.004	0.004	0.015	0.01	2	0	0
270	Zambia	3426	Central	65177	Mkushi	1	1	201410463			2009		5			7	3		3						829052	* onion, large bulb, fresh, raw *boiled*	A00HC#F28.A07GL	Onions, PROCESS = Boiling		9	4		0.1			0.8	0		2	0	0	0.6	0.003	0.003	0.01	0.007	1	0	0
270	Zambia	3426	Central	65177	Mkushi	1	1	201410463			2009		5			4	3		3						829063	* tomato,ripe,fresh,raw *boiled*	A0DMX#F28.A07GL$F10.A07XL	Tomatoes, PROCESS = Boiling, QUALITATIVE-INFO = Ripe / mature		34	6		0.3			1.3	0.1		3	0.1	0.1	3.7	0.007	0.006	0.192	0.018	4	0	12
270	Zambia	3426	Central	65177	Mkushi	1	1	201410463			2009		5			4	3		3						829063	* tomato,ripe,fresh,raw *boiled*	A0DMX#F28.A07GL$F10.A07XL	Tomatoes, PROCESS = Boiling, QUALITATIVE-INFO = Ripe / mature		35	6		0.3			1.4	0.1		4	0.1	0.1	3.8	0.008	0.006	0.197	0.018	4	0	12
270	Zambia	3426	Central	65177	Mkushi	1	1	201410463			2009		5			7	3		3						829063	* tomato,ripe,fresh,raw *boiled*	A0DMX#F28.A07GL$F10.A07XL	Tomatoes, PROCESS = Boiling, QUALITATIVE-INFO = Ripe / mature		36	6		0.3			1.4	0.1		4	0.1	0.1	3.9	0.008	0.006	0.203	0.019	4	0	12
270	Zambia	3426	Central	65177	Mkushi	1	1	201410463			2009		5			2	3		3						829063	* tomato,ripe,fresh,raw *boiled*	A0DMX#F28.A07GL$F10.A07XL	Tomatoes, PROCESS = Boiling, QUALITATIVE-INFO = Ripe / mature		52	9		0.5			2	0.1		5	0.2	0.1	5.6	0.011	0.009	0.293	0.027	6	0	18
270	Zambia	3426	Central	65177	Mkushi	2	2	201410463			2009		5			6	3		3						801042	* maize flour,white variety,roller meal (unrefined),raw *boi	A002Q#F28.A07GL$F10.A0F2R$F10.A06HR	Maize flour, PROCESS = Boiling, QUALITATIVE-INFO = White, QUALITATIVE-INFO = Integral /not refined		190	686		13.1			146.1	7.4		11	4.4	3.2	0	0.257	0.144	2.166	0.352	29	0	0
270	Zambia	3426	Central	65177	Mkushi	2	2	201410463			2009		5			4	3		3						801042	* maize flour,white variety,roller meal (unrefined),raw *boi	A002Q#F28.A07GL$F10.A0F2R$F10.A06HR	Maize flour, PROCESS = Boiling, QUALITATIVE-INFO = White, QUALITATIVE-INFO = Integral /not refined		131	473		9			100.7	5.1		8	3	2.2	0	0.177	0.1	1.493	0.242	20	0	0
270	Zambia	3426	Central	65177	Mkushi	2	2	201410463			2009		5			6	3		3						818001	* rape leaves,fresh,raw, *boiled*	A0DLD#F28.A07GL	Rape kales, PROCESS = Boiling		54	27		1.8			5.4	0.4		73	0.9	0.2	45.4	0.053	0.067	0.513	0.139	12	0	395
270	Zambia	3426	Central	65177	Mkushi	2	2	201410463			2009		5			4	3		3						818001	* rape leaves,fresh,raw, *boiled*	A0DLD#F28.A07GL	Rape kales, PROCESS = Boiling		52	26		1.7			5.2	0.4		70	0.9	0.2	43.7	0.051	0.064	0.494	0.134	11	0	380
270	Zambia	3426	Central	65177	Mkushi	2	2	201410463			2009		5			4	3		3						829052	* onion, large bulb, fresh, raw *boiled*	A00HC#F28.A07GL	Onions, PROCESS = Boiling		14	6		0.2			1.3	0		3	0	0	0.9	0.004	0.004	0.016	0.011	2	0	0
270	Zambia	3426	Central	65177	Mkushi	2	2	201410463			2009		5			6	3		3						829052	* onion, large bulb, fresh, raw *boiled*	A00HC#F28.A07GL	Onions, PROCESS = Boiling		15	6		0.2			1.4	0		3	0	0	0.9	0.005	0.004	0.017	0.012	2	0	0
270	Zambia	3426	Central	65177	Mkushi	2	2	201410463			2009		5			4	3		3						829063	* tomato,ripe,fresh,raw *boiled*	A0DMX#F28.A07GL$F10.A07XL	Tomatoes, PROCESS = Boiling, QUALITATIVE-INFO = Ripe / mature		48	9		0.4			1.9	0.1		5	0.1	0.1	5.2	0.011	0.009	0.271	0.025	5	0	16
270	Zambia	3426	Central	65177	Mkushi	2	2	201410463			2009		5			6	3		3						829063	* tomato,ripe,fresh,raw *boiled*	A0DMX#F28.A07GL$F10.A07XL	Tomatoes, PROCESS = Boiling, QUALITATIVE-INFO = Ripe / mature		50	9		0.5			2	0.1		5	0.2	0.1	5.4	0.011	0.009	0.282	0.026	6	0	17
270	Zambia	3426	Central	65177	Mkushi	1	1	201410481			2009		5			4	3		1						3001	sweetpotato,white,w/skin,fresh,boiled	A010C#F28.A07GL$F10.A0F2R$F20.A07QE	Sweet potatoes, PROCESS = Boiling, QUALITATIVE-INFO = White, PART-CONSUMED-ANALYSED = With peel		520	556		10.4			130.5	0.5		198	3.6	2.1	12.5	0.359	0.359	2.907	0.816	62	0	0
270	Zambia	3426	Central	65177	Mkushi	1	1	201410481			2009		5			2	3		3						801042	* maize flour,white variety,roller meal (unrefined),raw *boi	A002Q#F28.A07GL$F10.A0F2R$F10.A06HR	Maize flour, PROCESS = Boiling, QUALITATIVE-INFO = White, QUALITATIVE-INFO = Integral /not refined		98	354		6.8			75.4	3.8		6	2.3	1.7	0	0.132	0.074	1.117	0.181	15	0	0
270	Zambia	3426	Central	65177	Mkushi	1	1	201410481			2009		5			2	3		3						808007	* groundnuts, powder, raw, *boiled*	A015H#F28.A07LA$F28.A07KG$F28.A07GL$F03.A06JD	Peanuts, PROCESS = Grinding / milling / crushing, PROCESS = Drying (dehydration), PROCESS = Boiling, PHYSICAL-STATE = Powder		37	210		9.5			6	18.2		34	1.7	1.2	0	0.237	0.05	4.464	0.129	89	0	0
270	Zambia	3426	Central	65177	Mkushi	1	1	201410481			2009		5			2	3		3						818051	*pumpkin leaves, fresh, raw, *boiled*	A16QL#F28.A07GL	Pumpkin leaves, PROCESS = Boiling		61	12		1.9			1.4	0.2		24	1.3	0.1	4.7	0.049	0.073	0.531	0.122	16	0	56
270	Zambia	3426	Central	65177	Mkushi	1	1	201410481			2009		5			2	3		3						829052	* onion, large bulb, fresh, raw *boiled*	A00HC#F28.A07GL	Onions, PROCESS = Boiling		11	4		0.1			1	0		3	0	0	0.7	0.003	0.003	0.013	0.009	1	0	0
270	Zambia	3426	Central	65177	Mkushi	1	1	201410481			2009		5			2	3		3						829063	* tomato,ripe,fresh,raw *boiled*	A0DMX#F28.A07GL$F10.A07XL	Tomatoes, PROCESS = Boiling, QUALITATIVE-INFO = Ripe / mature		35	6		0.3			1.4	0.1		4	0.1	0.1	3.8	0.008	0.006	0.197	0.018	4	0	12
270	Zambia	3426	Central	65177	Mkushi	2	2	201410481			2009		5			4	3		1						29201	mushroom,fresh,boiled	A00TQ#F28.A07GL	Common mushrooms, PROCESS = Boiling		71	20		1.6			3.8	0.4		4	1.2	0.6	2.8	0.052	0.213	3.167	0.067	13	0	0
270	Zambia	3426	Central	65177	Mkushi	2	2	201410481			2009		5			4	3		3						801042	* maize flour,white variety,roller meal (unrefined),raw *boi	A002Q#F28.A07GL$F10.A0F2R$F10.A06HR	Maize flour, PROCESS = Boiling, QUALITATIVE-INFO = White, QUALITATIVE-INFO = Integral /not refined		88	318		6.1			67.7	3.4		5	2	1.5	0	0.119	0.067	1.003	0.163	13	0	0
270	Zambia	3426	Central	65177	Mkushi	1	1	201410482			2009		5			4	3		1						3001	sweetpotato,white,w/skin,fresh,boiled	A010C#F28.A07GL$F10.A0F2R$F20.A07QE	Sweet potatoes, PROCESS = Boiling, QUALITATIVE-INFO = White, PART-CONSUMED-ANALYSED = With peel		33	35		0.7			8.3	0		13	0.2	0.1	0.8	0.023	0.023	0.184	0.052	4	0	0
270	Zambia	3426	Central	65177	Mkushi	1	1	201410482			2009		5			2	3		3						801042	* maize flour,white variety,roller meal (unrefined),raw *boi	A002Q#F28.A07GL$F10.A0F2R$F10.A06HR	Maize flour, PROCESS = Boiling, QUALITATIVE-INFO = White, QUALITATIVE-INFO = Integral /not refined		28	101		1.9			21.5	1.1		2	0.6	0.5	0	0.038	0.021	0.319	0.052	4	0	0
270	Zambia	3426	Central	65177	Mkushi	1	1	201410482			2009		5			7	3		3						801042	* maize flour,white variety,roller meal (unrefined),raw *boi	A002Q#F28.A07GL$F10.A0F2R$F10.A06HR	Maize flour, PROCESS = Boiling, QUALITATIVE-INFO = White, QUALITATIVE-INFO = Integral /not refined		14	51		1			10.8	0.5		1	0.3	0.2	0	0.019	0.011	0.16	0.026	2	0	0
270	Zambia	3426	Central	65177	Mkushi	1	1	201410482			2009		5			7	3		3						806215	* cowpeas,dried, raw *boiled*	A013N#F28.A07GL	Black eyed peas (dry), PROCESS = Boiling		20	67		4.7			12	0.3		18	1.7	0.7	0.2	0.068	0.034	0.332	0.036	82	0	0
270	Zambia	3426	Central	65177	Mkushi	1	1	201410482			2009		5			2	3		3						808007	* groundnuts, powder, raw, *boiled*	A015H#F28.A07LA$F28.A07KG$F28.A07GL$F03.A06JD	Peanuts, PROCESS = Grinding / milling / crushing, PROCESS = Drying (dehydration), PROCESS = Boiling, PHYSICAL-STATE = Powder		7	40		1.8			1.1	3.4		6	0.3	0.2	0	0.045	0.009	0.845	0.024	17	0	0
270	Zambia	3426	Central	65177	Mkushi	1	1	201410482			2009		5			2	3		3						818051	*pumpkin leaves, fresh, raw, *boiled*	A16QL#F28.A07GL	Pumpkin leaves, PROCESS = Boiling		12	2		0.4			0.3	0		5	0.3	0	0.9	0.01	0.014	0.104	0.024	3	0	11
270	Zambia	3426	Central	65177	Mkushi	1	1	201410482			2009		5			2	3		3						829052	* onion, large bulb, fresh, raw *boiled*	A00HC#F28.A07GL	Onions, PROCESS = Boiling		2	1		0			0.2	0		0	0	0	0.1	0.001	0.001	0.002	0.002	0	0	0
270	Zambia	3426	Central	65177	Mkushi	1	1	201410482			2009		5			7	3		3						829052	* onion, large bulb, fresh, raw *boiled*	A00HC#F28.A07GL	Onions, PROCESS = Boiling		3	1		0			0.3	0		1	0	0	0.2	0.001	0.001	0.003	0.002	0	0	0
270	Zambia	3426	Central	65177	Mkushi	1	1	201410482			2009		5			7	3		3						829063	* tomato,ripe,fresh,raw *boiled*	A0DMX#F28.A07GL$F10.A07XL	Tomatoes, PROCESS = Boiling, QUALITATIVE-INFO = Ripe / mature		13	2		0.1			0.5	0		1	0	0	1.4	0.003	0.002	0.073	0.007	1	0	4
270	Zambia	3426	Central	65177	Mkushi	1	1	201410482			2009		5			2	3		3						829063	* tomato,ripe,fresh,raw *boiled*	A0DMX#F28.A07GL$F10.A07XL	Tomatoes, PROCESS = Boiling, QUALITATIVE-INFO = Ripe / mature		7	1		0.1			0.3	0		1	0	0	0.8	0.002	0.001	0.039	0.004	1	0	2
270	Zambia	3426	Central	65177	Mkushi	2	2	201410482			2009		5			4	3		1						29201	mushroom,fresh,boiled	A00TQ#F28.A07GL	Common mushrooms, PROCESS = Boiling		59	17		1.3			3.1	0.3		4	1	0.5	2.4	0.043	0.177	2.631	0.056	11	0	0
270	Zambia	3426	Central	65177	Mkushi	2	2	201410482			2009		5			4	3		3						801042	* maize flour,white variety,roller meal (unrefined),raw *boi	A002Q#F28.A07GL$F10.A0F2R$F10.A06HR	Maize flour, PROCESS = Boiling, QUALITATIVE-INFO = White, QUALITATIVE-INFO = Integral /not refined		48	173		3.3			36.9	1.9		3	1.1	0.8	0	0.065	0.036	0.547	0.089	7	0	0
270	Zambia	3426	Central	65177	Mkushi	1	1	201410483			2009		5			4	3		1						3001	sweetpotato,white,w/skin,fresh,boiled	A010C#F28.A07GL$F10.A0F2R$F20.A07QE	Sweet potatoes, PROCESS = Boiling, QUALITATIVE-INFO = White, PART-CONSUMED-ANALYSED = With peel		1170	1252		23.4			293.7	1.2		445	8.2	4.7	28.1	0.807	0.807	6.54	1.837	140	0	0
270	Zambia	3426	Central	65177	Mkushi	1	1	201410483			2009		5			2	3		3						801042	* maize flour,white variety,roller meal (unrefined),raw *boi	A002Q#F28.A07GL$F10.A0F2R$F10.A06HR	Maize flour, PROCESS = Boiling, QUALITATIVE-INFO = White, QUALITATIVE-INFO = Integral /not refined		259	935		17.9			199.2	10.1		16	6	4.4	0	0.35	0.197	2.953	0.479	39	0	0
270	Zambia	3426	Central	65177	Mkushi	1	1	201410483			2009		5			7	3		3						801042	* maize flour,white variety,roller meal (unrefined),raw *boi	A002Q#F28.A07GL$F10.A0F2R$F10.A06HR	Maize flour, PROCESS = Boiling, QUALITATIVE-INFO = White, QUALITATIVE-INFO = Integral /not refined		326	1177		22.5			250.7	12.7		20	7.5	5.5	0	0.44	0.248	3.716	0.603	49	0	0
270	Zambia	3426	Central	65177	Mkushi	1	1	201410483			2009		5			7	3		3						806215	* cowpeas,dried, raw *boiled*	A013N#F28.A07GL	Black eyed peas (dry), PROCESS = Boiling		113	380		26.6			67.8	1.5		99	9.4	3.8	1.2	0.385	0.192	1.876	0.202	464	0	2
270	Zambia	3426	Central	65177	Mkushi	1	1	201410483			2009		5			2	3		3						808007	* groundnuts, powder, raw, *boiled*	A015H#F28.A07LA$F28.A07KG$F28.A07GL$F03.A06JD	Peanuts, PROCESS = Grinding / milling / crushing, PROCESS = Drying (dehydration), PROCESS = Boiling, PHYSICAL-STATE = Powder		53	301		13.7			8.5	26.1		49	2.4	1.7	0	0.339	0.072	6.395	0.184	127	0	0
270	Zambia	3426	Central	65177	Mkushi	1	1	201410483			2009		5			2	3		3						818051	*pumpkin leaves, fresh, raw, *boiled*	A16QL#F28.A07GL	Pumpkin leaves, PROCESS = Boiling		88	17		2.7			2	0.4		34	1.9	0.2	6.8	0.07	0.106	0.766	0.176	24	0	81
270	Zambia	3426	Central	65177	Mkushi	1	1	201410483			2009		5			7	3		3						829052	* onion, large bulb, fresh, raw *boiled*	A00HC#F28.A07GL	Onions, PROCESS = Boiling		18	7		0.2			1.7	0		4	0	0	1.1	0.005	0.005	0.021	0.014	2	0	0
270	Zambia	3426	Central	65177	Mkushi	1	1	201410483			2009		5			2	3		3						829052	* onion, large bulb, fresh, raw *boiled*	A00HC#F28.A07GL	Onions, PROCESS = Boiling		15	6		0.2			1.4	0		3	0	0	0.9	0.005	0.004	0.017	0.012	2	0	0
270	Zambia	3426	Central	65177	Mkushi	1	1	201410483			2009		5			2	3		3						829063	* tomato,ripe,fresh,raw *boiled*	A0DMX#F28.A07GL$F10.A07XL	Tomatoes, PROCESS = Boiling, QUALITATIVE-INFO = Ripe / mature		50	9		0.5			2	0.1		5	0.2	0.1	5.4	0.011	0.009	0.282	0.026	6	0	17
270	Zambia	3426	Central	65177	Mkushi	1	1	201410483			2009		5			7	3		3						829063	* tomato,ripe,fresh,raw *boiled*	A0DMX#F28.A07GL$F10.A07XL	Tomatoes, PROCESS = Boiling, QUALITATIVE-INFO = Ripe / mature		71	13		0.6			2.8	0.1		7	0.2	0.1	7.7	0.016	0.013	0.4	0.037	8	0	24
270	Zambia	3426	Central	65177	Mkushi	2	2	201410483			2009		5			4	3		1						29201	mushroom,fresh,boiled	A00TQ#F28.A07GL	Common mushrooms, PROCESS = Boiling		148	41		3.3			7.8	0.7		9	2.5	1.3	5.9	0.108	0.444	6.601	0.141	27	0	0
270	Zambia	3426	Central	65177	Mkushi	2	2	201410483			2009		5			4	3		3						801042	* maize flour,white variety,roller meal (unrefined),raw *boi	A002Q#F28.A07GL$F10.A0F2R$F10.A06HR	Maize flour, PROCESS = Boiling, QUALITATIVE-INFO = White, QUALITATIVE-INFO = Integral /not refined		63	227		4.3			48.4	2.5		4	1.4	1.1	0	0.085	0.048	0.718	0.117	9	0	0
270	Zambia	3426	Central	65177	Mkushi	1	1	201410501			2009		5			2	3		1						9007	milk, powder, raw, cremora	A02PK	Milk powder, full fat		10	55		0.5			5.5	3.6		2	0.1	0.1	0	0	0.017	0	0	0	0	0
270	Zambia	3426	Central	65177	Mkushi	1	1	201410501			2009		5			4	3		1						14002	fish,tilapia(type2),fresh,boiled	A028A#F28.A07GL	Tilapias and similar, PROCESS = Boiling		15	15		3.1			0	0.3		2	0.1	0	0	0.006	0.01	0.607	0.023	3	0.15	0
270	Zambia	3426	Central	65177	Mkushi	1	1	201410501			2009		5			2	3		1						26004	sugar,brown,raw (zambia sugar)	A032M	Brown sugar		17	66		0			17	0		0	0	0	0	0	0.003	0	0	0	0	150
270	Zambia	3426	Central	65177	Mkushi	1	1	201410501			2009		5			4	3		1						30001	banana (all types),ripe,fresh,raw	A01LC#F28.A07HS$F10.A07XL	Common banana, PROCESS = Raw, no heat treatment, QUALITATIVE-INFO = Ripe / mature		74	66		0.8			16.9	0.2		4	0.2	0.1	6.4	0.023	0.054	0.492	0.272	15	0	2
270	Zambia	3426	Central	65177	Mkushi	1	1	201410501			2009		5			4	3		3						801042	* maize flour,white variety,roller meal (unrefined),raw *boi	A002Q#F28.A07GL$F10.A0F2R$F10.A06HR	Maize flour, PROCESS = Boiling, QUALITATIVE-INFO = White, QUALITATIVE-INFO = Integral /not refined		57	206		3.9			43.8	2.2		3	1.3	1	0	0.077	0.043	0.65	0.105	9	0	0
270	Zambia	3426	Central	65177	Mkushi	1	1	201410501			2009		5			6	3		3						801042	* maize flour,white variety,roller meal (unrefined),raw *boi	A002Q#F28.A07GL$F10.A0F2R$F10.A06HR	Maize flour, PROCESS = Boiling, QUALITATIVE-INFO = White, QUALITATIVE-INFO = Integral /not refined		28	101		1.9			21.5	1.1		2	0.6	0.5	0	0.038	0.021	0.319	0.052	4	0	0
270	Zambia	3426	Central	65177	Mkushi	1	1	201410501			2009		5			2	3		3						801201	* rice,white,polished,raw *boiled*	A003D#F28.A07GL$F10.A0F2R	Rice grain, polished, PROCESS = Boiling, QUALITATIVE-INFO = White		31	112		2			24.6	0.2		3	0.2	0.4	0	0.015	0.013	0.446	0.041	2	0	0
270	Zambia	3426	Central	65177	Mkushi	1	1	201410501			2009		5			4	3		3						801201	* rice,white,polished,raw *boiled*	A003D#F28.A07GL$F10.A0F2R	Rice grain, polished, PROCESS = Boiling, QUALITATIVE-INFO = White		38	137		2.5			30.1	0.2		3	0.3	0.5	0	0.019	0.016	0.547	0.05	2	0	0
270	Zambia	3426	Central	65177	Mkushi	1	1	201410501			2009		5			4	3		3						815025	* fish,kasepa(type 6),dried,raw *boiled*	A02JP#F01.A0GVJ$F27.A026X$F28.A07GL	Dried fish, SOURCE = Microthrissa (generic) (as animal), SOURCE-COMMODITIES = Freshwater fish, PROCESS = Boiling		16	59		6.7			0	3.4		21	0.4	0.4	0.2	0.03	0.081	1.139	0.101	3	4.48	9
270	Zambia	3426	Central	65177	Mkushi	1	1	201410501			2009		5			4	3		3						829001	* cabbage,green,fresh, raw, *boiled*	A00GL#F28.A07GL$F10.A0F2Q	Kales and similar-, PROCESS = Boiling, QUALITATIVE-INFO = Green		27	7		0.4			1.6	0		11	0.1	0.1	8.4	0.014	0.011	0.059	0.03	10	0	1
270	Zambia	3426	Central	65177	Mkushi	1	1	201410501			2009		5			2	3		3						829052	* onion,large bulb,fresh,raw *boiled*	A00HC#F28.A07GL	Onions, PROCESS = Boiling		7	3		0.1			0.7	0		2	0	0	0.4	0.002	0.002	0.008	0.005	1	0	0
270	Zambia	3426	Central	65177	Mkushi	1	1	201410501			2009		5			4	3		3						829052	* onion, large bulb, fresh, raw *boiled*	A00HC#F28.A07GL	Onions, PROCESS = Boiling		7	3		0.1			0.7	0		2	0	0	0.4	0.002	0.002	0.008	0.005	1	0	0
270	Zambia	3426	Central	65177	Mkushi	1	1	201410501			2009		5			4	3		3						829052	* onion,large bulb,fresh,raw *boiled*	A00HC#F28.A07GL	Onions, PROCESS = Boiling		9	4		0.1			0.8	0		2	0	0	0.6	0.003	0.003	0.01	0.007	1	0	0
270	Zambia	3426	Central	65177	Mkushi	1	1	201410501			2009		5			4	3		3						829052	* onion, large bulb, fresh, raw *boiled*	A00HC#F28.A07GL	Onions, PROCESS = Boiling		5	2		0.1			0.5	0		1	0	0	0.3	0.002	0.001	0.006	0.004	1	0	0
270	Zambia	3426	Central	65177	Mkushi	1	1	201410501			2009		5			4	3		3						829052	* onion,large bulb,fresh,raw *boiled*	A00HC#F28.A07GL	Onions, PROCESS = Boiling		4	2		0			0.4	0		1	0	0	0.3	0.001	0.001	0.005	0.003	1	0	0
270	Zambia	3426	Central	65177	Mkushi	1	1	201410501			2009		5			2	3		3						829063	* tomato,ripe,fresh,raw *boiled*	A0DMX#F28.A07GL$F10.A07XL	Tomatoes, PROCESS = Boiling, QUALITATIVE-INFO = Ripe / mature		26	5		0.2			1	0.1		3	0.1	0.1	2.8	0.006	0.005	0.147	0.014	3	0	9
270	Zambia	3426	Central	65177	Mkushi	1	1	201410501			2009		5			4	3		3						829063	* tomato,ripe,fresh,raw *boiled*	A0DMX#F28.A07GL$F10.A07XL	Tomatoes, PROCESS = Boiling, QUALITATIVE-INFO = Ripe / mature		24	4		0.2			0.9	0		2	0.1	0	2.6	0.005	0.004	0.135	0.012	3	0	8
270	Zambia	3426	Central	65177	Mkushi	1	1	201410501			2009		5			4	3		3						829063	* tomato,ripe,fresh,raw *boiled*	A0DMX#F28.A07GL$F10.A07XL	Tomatoes, PROCESS = Boiling, QUALITATIVE-INFO = Ripe / mature		16	3		0.1			0.6	0		2	0	0	1.7	0.004	0.003	0.09	0.008	2	0	5
270	Zambia	3426	Central	65177	Mkushi	1	1	201410501			2009		5			4	3		3						829063	* tomato,ripe,fresh,raw *boiled*	A0DMX#F28.A07GL$F10.A07XL	Tomatoes, PROCESS = Boiling, QUALITATIVE-INFO = Ripe / mature		32	6		0.3			1.2	0.1		3	0.1	0.1	3.5	0.007	0.006	0.18	0.017	4	0	11
270	Zambia	3426	Central	65177	Mkushi	1	1	201410501			2009		5			4	3		3						829063	* tomato,ripe,fresh,raw *boiled*	A0DMX#F28.A07GL$F10.A07XL	Tomatoes, PROCESS = Boiling, QUALITATIVE-INFO = Ripe / mature		36	6		0.3			1.4	0.1		4	0.1	0.1	3.9	0.008	0.006	0.203	0.019	4	0	12
270	Zambia	3426	Central	65177	Mkushi	2	2	201410501			2009		5			2	3		1						1317	bread,wheat,bun, refined flour,type 3,baked	A004Y#F28.A07GX	Wheat bread and rolls, white (refined flour), PROCESS = Baking		50	133		3.8			25.3	1.7		76	1.9	0.4	0	0.228	0.166	2.193	0.042	86	0	0
270	Zambia	3426	Central	65177	Mkushi	2	2	201410501			2009		5			2	3		3						9051	tea,powder	A03HX	Tea powder ingredients and extracts		0	0		0			0	0		0	0	0	0	0	0	0	0	0	0	0
270	Zambia	3426	Central	65177	Mkushi	2	2	201410501			2009		5			6	3		1						14024	fish,nile perch(type3),fresh,fried	A028N#F28.A07GR	Nile perch, PROCESS = Frying		18	21		4.5			0	0.2		18	0.2	0.3	0.3	0.014	0.022	0.342	0.025	1	0.36	2
270	Zambia	3426	Central	65177	Mkushi	2	2	201410501			2009		5			4	3		1						14024	fish,nile perch(type3),fresh,fried	A028N#F28.A07GR	Nile perch, PROCESS = Frying		16	19		4			0	0.2		16	0.2	0.2	0.3	0.013	0.019	0.304	0.022	1	0.32	2
270	Zambia	3426	Central	65177	Mkushi	2	2	201410501			2009		5			4	3		3						801042	* maize flour,white variety,roller meal (unrefined),raw *boi	A002Q#F28.A07GL$F10.A0F2R$F10.A06HR	Maize flour, PROCESS = Boiling, QUALITATIVE-INFO = White, QUALITATIVE-INFO = Integral /not refined		59	213		4.1			45.4	2.3		4	1.4	1	0	0.08	0.045	0.673	0.109	9	0	0
270	Zambia	3426	Central	65177	Mkushi	2	2	201410501			2009		5			6	3		3						801042	* maize flour,white variety,roller meal (unrefined),raw *boi	A002Q#F28.A07GL$F10.A0F2R$F10.A06HR	Maize flour, PROCESS = Boiling, QUALITATIVE-INFO = White, QUALITATIVE-INFO = Integral /not refined		65	235		4.5			50	2.5		4	1.5	1.1	0	0.088	0.049	0.741	0.12	10	0	0
270	Zambia	3426	Central	65177	Mkushi	2	2	201410501			2009		5			2	3		3						809001	* milk,cow,whole,fresh,raw *boiled*	A02LY#F28.A07GL	Cow milk, whole, PROCESS = Boiling		49	29		1.6			2.2	1.6		55	0	0.2	0	0.015	0.081	0.042	0.011	2	0	10
270	Zambia	3426	Central	65177	Mkushi	2	2	201410501			2009		5			6	3		3						818001	* rape leaves,fresh,raw, *boiled*	A0DLD#F28.A07GL	Rape kales, PROCESS = Boiling		34	17		1.1			3.4	0.2		46	0.6	0.1	28.6	0.034	0.042	0.323	0.087	7	0	249
270	Zambia	3426	Central	65177	Mkushi	2	2	201410501			2009		5			4	3		3						818001	* rape leaves,fresh,raw, *boiled*	A0DLD#F28.A07GL	Rape kales, PROCESS = Boiling		36	18		1.2			3.6	0.3		49	0.6	0.1	30.2	0.036	0.045	0.342	0.093	8	0	263
270	Zambia	3426	Central	65177	Mkushi	2	2	201410501			2009		5			4	3		3						829052	* onion, large bulb, fresh, raw *boiled*	A00HC#F28.A07GL	Onions, PROCESS = Boiling		10	4		0.1			0.9	0		2	0	0	0.6	0.003	0.003	0.011	0.008	1	0	0
270	Zambia	3426	Central	65177	Mkushi	2	2	201410501			2009		5			6	3		3						829052	* onion, large bulb, fresh, raw *boiled*	A00HC#F28.A07GL	Onions, PROCESS = Boiling		9	4		0.1			0.8	0		2	0	0	0.6	0.003	0.003	0.01	0.007	1	0	0
270	Zambia	3426	Central	65177	Mkushi	2	2	201410501			2009		5			4	3		3						829063	* tomato,ripe,fresh,raw *boiled*	A0DMX#F28.A07GL$F10.A07XL	Tomatoes, PROCESS = Boiling, QUALITATIVE-INFO = Ripe / mature		33	6		0.3			1.3	0.1		3	0.1	0.1	3.6	0.007	0.006	0.186	0.017	4	0	11
270	Zambia	3426	Central	65177	Mkushi	2	2	201410501			2009		5			6	3		3						829063	* tomato,ripe,fresh,raw *boiled*	A0DMX#F28.A07GL$F10.A07XL	Tomatoes, PROCESS = Boiling, QUALITATIVE-INFO = Ripe / mature		31	6		0.3			1.2	0.1		3	0.1	0.1	3.3	0.007	0.006	0.175	0.016	3	0	11
270	Zambia	3426	Central	65177	Mkushi	1	1	201410503			2009		5			2	3		1						9007	milk, powder, raw, cremora	A02PK	Milk powder, full fat		19	104		0.9			10.4	6.7		4	0.2	0.1	0	0	0.031	0	0	0	0	0
270	Zambia	3426	Central	65177	Mkushi	1	1	201410503			2009		5			4	3		1						14002	fish,tilapia(type2),fresh,boiled	A028A#F28.A07GL	Tilapias and similar, PROCESS = Boiling		36	36		7.5			0	0.6		4	0.2	0.1	0	0.014	0.023	1.457	0.054	8	0.36	0
270	Zambia	3426	Central	65177	Mkushi	1	1	201410503			2009		5			7	3		1						30001	banana (all types),ripe,fresh,raw	A01LC#F28.A07HS$F10.A07XL	Common banana, PROCESS = Raw, no heat treatment, QUALITATIVE-INFO = Ripe / mature		72	64		0.8			16.4	0.2		4	0.2	0.1	6.3	0.022	0.053	0.479	0.264	14	0	2
270	Zambia	3426	Central	65177	Mkushi	1	1	201410503			2009		5			4	3		3						801042	* maize flour,white variety,roller meal (unrefined),raw *boi	A002Q#F28.A07GL$F10.A0F2R$F10.A06HR	Maize flour, PROCESS = Boiling, QUALITATIVE-INFO = White, QUALITATIVE-INFO = Integral /not refined		142	513		9.8			109.2	5.5		9	3.3	2.4	0	0.192	0.108	1.619	0.263	21	0	0
270	Zambia	3426	Central	65177	Mkushi	1	1	201410503			2009		5			6	3		3						801042	* maize flour,white variety,roller meal (unrefined),raw *boi	A002Q#F28.A07GL$F10.A0F2R$F10.A06HR	Maize flour, PROCESS = Boiling, QUALITATIVE-INFO = White, QUALITATIVE-INFO = Integral /not refined		42	152		2.9			32.3	1.6		3	1	0.7	0	0.057	0.032	0.479	0.078	6	0	0
270	Zambia	3426	Central	65177	Mkushi	1	1	201410503			2009		5			4	3		3						801201	* rice,white,polished,raw *boiled*	A003D#F28.A07GL$F10.A0F2R	Rice grain, polished, PROCESS = Boiling, QUALITATIVE-INFO = White		36	130		2.4			28.5	0.2		3	0.3	0.4	0	0.018	0.015	0.518	0.047	2	0	0
270	Zambia	3426	Central	65177	Mkushi	1	1	201410503			2009		5			2	3		3						801201	* rice,white,polished,raw *boiled*	A003D#F28.A07GL$F10.A0F2R	Rice grain, polished, PROCESS = Boiling, QUALITATIVE-INFO = White		56	202		3.7			44.4	0.3		5	0.4	0.7	0	0.027	0.024	0.806	0.073	3	0	0
270	Zambia	3426	Central	65177	Mkushi	1	1	201410503			2009		5			6	3		3						815025	* fish,kasepa(type 6),dried,raw *boiled*	A02JP#F01.A0GVJ$F27.A026X$F28.A07GL	Dried fish, SOURCE = Microthrissa (generic) (as animal), SOURCE-COMMODITIES = Freshwater fish, PROCESS = Boiling		15	55		6.3			0	3.2		20	0.4	0.3	0.2	0.028	0.076	1.067	0.095	3	4.2	9
270	Zambia	3426	Central	65177	Mkushi	1	1	201410503			2009		5			2	3		3						829052	* onion,large bulb,fresh,raw *boiled*	A00HC#F28.A07GL	Onions, PROCESS = Boiling		13	5		0.1			1.2	0		3	0	0	0.8	0.004	0.004	0.015	0.01	2	0	0
270	Zambia	3426	Central	65177	Mkushi	1	1	201410503			2009		5			6	3		3						829052	* onion, large bulb, fresh, raw *boiled*	A00HC#F28.A07GL	Onions, PROCESS = Boiling		5	2		0.1			0.5	0		1	0	0	0.3	0.002	0.001	0.006	0.004	1	0	0
270	Zambia	3426	Central	65177	Mkushi	1	1	201410503			2009		5			4	3		3						829052	* onion,large bulb,fresh,raw *boiled*	A00HC#F28.A07GL	Onions, PROCESS = Boiling		6	2		0.1			0.6	0		1	0	0	0.4	0.002	0.002	0.007	0.005	1	0	0
270	Zambia	3426	Central	65177	Mkushi	1	1	201410503			2009		5			4	3		3						829052	* onion,large bulb,fresh,raw *boiled*	A00HC#F28.A07GL	Onions, PROCESS = Boiling		8	3		0.1			0.7	0		2	0	0	0.5	0.002	0.002	0.009	0.006	1	0	0
270	Zambia	3426	Central	65177	Mkushi	1	1	201410503			2009		5			2	3		3						829063	* tomato,ripe,fresh,raw *boiled*	A0DMX#F28.A07GL$F10.A07XL	Tomatoes, PROCESS = Boiling, QUALITATIVE-INFO = Ripe / mature		48	9		0.4			1.9	0.1		5	0.1	0.1	5.2	0.011	0.009	0.271	0.025	5	0	16
270	Zambia	3426	Central	65177	Mkushi	1	1	201410503			2009		5			4	3		3						829063	* tomato,ripe,fresh,raw *boiled*	A0DMX#F28.A07GL$F10.A07XL	Tomatoes, PROCESS = Boiling, QUALITATIVE-INFO = Ripe / mature		48	9		0.4			1.9	0.1		5	0.1	0.1	5.2	0.011	0.009	0.271	0.025	5	0	16
270	Zambia	3426	Central	65177	Mkushi	1	1	201410503			2009		5			4	3		3						829063	* tomato,ripe,fresh,raw *boiled*	A0DMX#F28.A07GL$F10.A07XL	Tomatoes, PROCESS = Boiling, QUALITATIVE-INFO = Ripe / mature		30	5		0.3			1.2	0.1		3	0.1	0.1	3.2	0.007	0.005	0.169	0.016	3	0	10
270	Zambia	3426	Central	65177	Mkushi	1	1	201410503			2009		5			6	3		3						829063	* tomato,ripe,fresh,raw *boiled*	A0DMX#F28.A07GL$F10.A07XL	Tomatoes, PROCESS = Boiling, QUALITATIVE-INFO = Ripe / mature		16	3		0.1			0.6	0		2	0	0	1.7	0.004	0.003	0.09	0.008	2	0	5
270	Zambia	3426	Central	65177	Mkushi	2	2	201410503			2009		5			2	3		1						1317	bread,wheat,bun, refined flour,type 3,baked	A004Y#F28.A07GX	Wheat bread and rolls, white (refined flour), PROCESS = Baking		88	234		6.7			44.5	2.9		133	3.3	0.6	0	0.4	0.291	3.859	0.074	150	0	0
270	Zambia	3426	Central	65177	Mkushi	2	2	201410503			2009		5			2	3		3						9051	tea,powder	A03HX	Tea powder ingredients and extracts		0	0		0			0	0		0	0	0	0	0	0	0	0	0	0	0
270	Zambia	3426	Central	65177	Mkushi	2	2	201410503			2009		5			4	3		1						14024	fish,nile perch(type3),fresh,fried	A028N#F28.A07GR	Nile perch, PROCESS = Frying		37	43		9.2			0	0.4		38	0.4	0.5	0.6	0.03	0.044	0.703	0.052	2	0.74	4
270	Zambia	3426	Central	65177	Mkushi	2	2	201410503			2009		5			6	3		1						14024	fish,nile perch(type3),fresh,fried	A028N#F28.A07GR	Nile perch, PROCESS = Frying		42	49		10.5			0	0.5		43	0.5	0.6	0.7	0.034	0.05	0.798	0.059	3	0.84	4
270	Zambia	3426	Central	65177	Mkushi	2	2	201410503			2009		5			6	3		3						801042	* maize flour,white variety,roller meal (unrefined),raw *boi	A002Q#F28.A07GL$F10.A0F2R$F10.A06HR	Maize flour, PROCESS = Boiling, QUALITATIVE-INFO = White, QUALITATIVE-INFO = Integral /not refined		103	372		7.1			79.2	4		6	2.4	1.8	0	0.139	0.078	1.174	0.191	15	0	0
270	Zambia	3426	Central	65177	Mkushi	2	2	201410503			2009		5			4	3		3						801042	* maize flour,white variety,roller meal (unrefined),raw *boi	A002Q#F28.A07GL$F10.A0F2R$F10.A06HR	Maize flour, PROCESS = Boiling, QUALITATIVE-INFO = White, QUALITATIVE-INFO = Integral /not refined		141	509		9.7			108.4	5.5		8	3.2	2.4	0	0.19	0.107	1.607	0.261	21	0	0
270	Zambia	3426	Central	65177	Mkushi	2	2	201410503			2009		5			2	3		3						809001	* milk,cow,whole,fresh,raw *boiled*	A02LY#F28.A07GL	Cow milk, whole, PROCESS = Boiling		93	56		3			4.2	3.1		105	0	0.4	0	0.029	0.153	0.08	0.02	4	0	20
270	Zambia	3426	Central	65177	Mkushi	2	2	201410503			2009		5			6	3		3						818001	* rape leaves,fresh,raw, *boiled*	A0DLD#F28.A07GL	Rape kales, PROCESS = Boiling		45	23		1.5			4.5	0.3		61	0.8	0.2	37.8	0.045	0.056	0.428	0.116	10	0	329
270	Zambia	3426	Central	65177	Mkushi	2	2	201410503			2009		5			4	3		3						818001	* rape leaves,fresh,raw, *boiled*	A0DLD#F28.A07GL	Rape kales, PROCESS = Boiling		59	30		1.9			5.9	0.4		80	1	0.2	49.6	0.058	0.073	0.561	0.152	13	0	431
270	Zambia	3426	Central	65177	Mkushi	2	2	201410503			2009		5			4	3		3						829052	* onion, large bulb, fresh, raw *boiled*	A00HC#F28.A07GL	Onions, PROCESS = Boiling		16	6		0.2			1.5	0		4	0	0	1	0.005	0.005	0.018	0.012	2	0	0
270	Zambia	3426	Central	65177	Mkushi	2	2	201410503			2009		5			6	3		3						829052	* onion, large bulb, fresh, raw *boiled*	A00HC#F28.A07GL	Onions, PROCESS = Boiling		12	5		0.1			1.1	0		3	0	0	0.8	0.004	0.003	0.014	0.009	2	0	0
270	Zambia	3426	Central	65177	Mkushi	2	2	201410503			2009		5			4	3		3						829063	* tomato,ripe,fresh,raw *boiled*	A0DMX#F28.A07GL$F10.A07XL	Tomatoes, PROCESS = Boiling, QUALITATIVE-INFO = Ripe / mature		54	10		0.5			2.1	0.1		5	0.2	0.1	5.8	0.012	0.01	0.305	0.028	6	0	18
270	Zambia	3426	Central	65177	Mkushi	2	2	201410503			2009		5			6	3		3						829063	* tomato,ripe,fresh,raw *boiled*	A0DMX#F28.A07GL$F10.A07XL	Tomatoes, PROCESS = Boiling, QUALITATIVE-INFO = Ripe / mature		41	7		0.4			1.6	0.1		4	0.1	0.1	4.4	0.009	0.007	0.231	0.021	5	0	14
270	Zambia	3426	Central	65177	Mkushi	1	1	201410551			2009		5			2	3		1						1382	fritters,bread-based,doughnut type,fried	A16FY#F04.A0DRD	Fried dough sweet, INGREDIENT = Bread		124	528		6.4			63	28.4		74	1.4	0.5	0.1	0.285	0.248	1.872	0.037	87	0	4
270	Zambia	3426	Central	65177	Mkushi	1	1	201410551			2009		5			2	3		1						4001	sweetpotato,yellow,w/skin,fresh,boiled	A010C#F28.A07GL$F10.A0F5H$F20.A07QE	Sweet potatoes, PROCESS = Boiling, QUALITATIVE-INFO = Yellow, PART-CONSUMED-ANALYSED = With peel		260	296		5.5			69.4	0.3		99	2.1	1	6.2	0.216	0.2	1.825	0.684	34	0	460
270	Zambia	3426	Central	65177	Mkushi	1	1	201410551			2009		5			4	3		1						8001	groundnuts,dried,raw	A015H#F28.A07KG	Peanuts, PROCESS = Drying (dehydration)		46	261		11.9			7.4	22.6		42	2.1	1.5	0	0.294	0.062	5.55	0.16	110	0	0
270	Zambia	3426	Central	65177	Mkushi	1	1	201410551			2009		5			2	3		1						9007	milk, powder, raw, cremora	A02PK	Milk powder, full fat		23	125		1.1			12.6	8.2		5	0.3	0.1	0	0	0.038	0	0	0	0	0
270	Zambia	3426	Central	65177	Mkushi	1	1	201410551			2009		5			4	3		3						801042	* maize flour,white variety,roller meal (unrefined),raw *boi	A002Q#F28.A07GL$F10.A0F2R$F10.A06HR	Maize flour, PROCESS = Boiling, QUALITATIVE-INFO = White, QUALITATIVE-INFO = Integral /not refined		62	224		4.3			47.7	2.4		4	1.4	1.1	0	0.084	0.047	0.707	0.115	9	0	0
270	Zambia	3426	Central	65177	Mkushi	1	1	201410551			2009		5			6	3		3						801042	* maize flour,white variety,roller meal (unrefined),raw *boi	A002Q#F28.A07GL$F10.A0F2R$F10.A06HR	Maize flour, PROCESS = Boiling, QUALITATIVE-INFO = White, QUALITATIVE-INFO = Integral /not refined		42	152		2.9			32.3	1.6		3	1	0.7	0	0.057	0.032	0.479	0.078	6	0	0
270	Zambia	3426	Central	65177	Mkushi	1	1	201410551			2009		5			6	3		3						806069	* beans, white (navy), dried, raw *boiled*	A012X#F28.A07GL$F10.A0F2R	Navy beans (dry seeds), PROCESS = Boiling, QUALITATIVE-INFO = White		44	147		10.3			26.5	0.4		84	4.6	1.6	0	0.077	0.048	0.169	0.07	111	0	0
270	Zambia	3426	Central	65177	Mkushi	1	1	201410551			2009		5			4	3		3						815021	* fish,kapenta(type 5),dried,raw *boiled*	A02JP#F01.A0GTN$F27.A026X$F28.A07GL	Dried fish, SOURCE = Lake Tanganyika sardine (as animal), SOURCE-COMMODITIES = Freshwater fish, PROCESS = Boiling		13	48		5.4			0	2.7		17	0.3	0.3	0.2	0.025	0.067	0.922	0.082	3	3.64	8
270	Zambia	3426	Central	65177	Mkushi	1	1	201410551			2009		5			6	3		3						818001	* rape leaves,fresh,raw, *boiled*	A0DLD#F28.A07GL	Rape kales, PROCESS = Boiling		15	8		0.5			1.5	0.1		20	0.3	0.1	12.6	0.015	0.019	0.143	0.039	3	0	110
270	Zambia	3426	Central	65177	Mkushi	1	1	201410551			2009		5			4	3		3						829001	* cabbage,green,fresh, raw, *boiled*	A00GL#F28.A07GL$F10.A0F2Q	Kales and similar-, PROCESS = Boiling, QUALITATIVE-INFO = Green		18	5		0.2			1	0		7	0.1	0	5.6	0.009	0.007	0.04	0.02	7	0	1
270	Zambia	3426	Central	65177	Mkushi	1	1	201410551			2009		5			4	3		3						829052	* onion, large bulb, fresh, raw *boiled*	A00HC#F28.A07GL	Onions, PROCESS = Boiling		4	2		0			0.4	0		1	0	0	0.3	0.001	0.001	0.005	0.003	1	0	0
270	Zambia	3426	Central	65177	Mkushi	1	1	201410551			2009		5			4	3		3						829052	* onion, large bulb, fresh, raw *boiled*	A00HC#F28.A07GL	Onions, PROCESS = Boiling		5	2		0.1			0.5	0		1	0	0	0.3	0.002	0.001	0.006	0.004	1	0	0
270	Zambia	3426	Central	65177	Mkushi	1	1	201410551			2009		5			6	3		3						829052	* onion, large bulb, fresh, raw *boiled*	A00HC#F28.A07GL	Onions, PROCESS = Boiling		8	3		0.1			0.7	0		2	0	0	0.5	0.002	0.002	0.009	0.006	1	0	0
270	Zambia	3426	Central	65177	Mkushi	1	1	201410551			2009		5			6	3		3						829052	* onion, large bulb, fresh, raw *boiled*	A00HC#F28.A07GL	Onions, PROCESS = Boiling		4	2		0			0.4	0		1	0	0	0.3	0.001	0.001	0.005	0.003	1	0	0
270	Zambia	3426	Central	65177	Mkushi	1	1	201410551			2009		5			6	3		3						829063	* tomato,ripe,fresh,raw *boiled*	A0DMX#F28.A07GL$F10.A07XL	Tomatoes, PROCESS = Boiling, QUALITATIVE-INFO = Ripe / mature		27	5		0.2			1.1	0.1		3	0.1	0.1	2.9	0.006	0.005	0.152	0.014	3	0	9
270	Zambia	3426	Central	65177	Mkushi	1	1	201410551			2009		5			6	3		3						829063	* tomato,ripe,fresh,raw *boiled*	A0DMX#F28.A07GL$F10.A07XL	Tomatoes, PROCESS = Boiling, QUALITATIVE-INFO = Ripe / mature		14	3		0.1			0.5	0		1	0	0	1.5	0.003	0.003	0.079	0.007	2	0	5
270	Zambia	3426	Central	65177	Mkushi	1	1	201410551			2009		5			4	3		3						829063	* tomato,ripe,fresh,raw *boiled*	A0DMX#F28.A07GL$F10.A07XL	Tomatoes, PROCESS = Boiling, QUALITATIVE-INFO = Ripe / mature		16	3		0.1			0.6	0		2	0	0	1.7	0.004	0.003	0.09	0.008	2	0	5
270	Zambia	3426	Central	65177	Mkushi	1	1	201410551			2009		5			4	3		3						829063	* tomato,ripe,fresh,raw *boiled*	A0DMX#F28.A07GL$F10.A07XL	Tomatoes, PROCESS = Boiling, QUALITATIVE-INFO = Ripe / mature		14	3		0.1			0.5	0		1	0	0	1.5	0.003	0.003	0.079	0.007	2	0	5
270	Zambia	3426	Central	65177	Mkushi	2	2	201410551			2009		5			2	3		1						9007	milk, powder, raw, cremora	A02PK	Milk powder, full fat		10	55		0.5			5.5	3.6		2	0.1	0.1	0	0	0.017	0	0	0	0	0
270	Zambia	3426	Central	65177	Mkushi	2	2	201410551			2009		5			4	3		1						25035	vegetable fat,blueband,raw	A0F1G#F28.A07HS	Margarines and similar, PROCESS = Raw, no heat treatment		3	19		0			0	2.1		0	0	0	0	0.002	0.001	0	0	0	0	21
270	Zambia	3426	Central	65177	Mkushi	2	2	201410551			2009		5			4	3		1						25036	margarine,regular,unspecified oils,raw	A0F1G#F28.A07HS	Margarines and similar, PROCESS = Raw, no heat treatment		5	36		0			0	4		1	0	0	0	0	0.001	0.001	0	0	0	41
270	Zambia	3426	Central	65177	Mkushi	2	2	201410551			2009		5			2	3		1						26003	sugar,white,raw (zambia sugar)	A032J	White sugar		9	35		0			9	0		0	0	0	0	0	0.002	0	0	0	0	79
270	Zambia	3426	Central	65177	Mkushi	2	2	201410551			2009		5			4	3		1						26003	sugar,white,raw (zambia sugar)	A032J	White sugar		13	50		0			13	0		0	0	0	0	0	0.002	0	0	0	0	115
270	Zambia	3426	Central	65177	Mkushi	2	2	201410551			2009		5			2	3		3						26005	sugar,all grades,raw (zambia sugar)	A032H#F27.A010V	Sucrose (common sugar), SOURCE-COMMODITIES = Sugar canes		7	4		0			0.9	0		1	0.1	0	0.2	0.001	0.001	0.007	0	0	0	0
270	Zambia	3426	Central	65177	Mkushi	2	2	201410551			2009		5			2	3		1						27091	fruit drink,diluted	A0BX9	Fruit / vegetable juices and nectars		196	90		0.2			22.9	0		8	0.2	0	85.8	0.02	0.025	0.041	0.012	0	0	0
270	Zambia	3426	Central	65177	Mkushi	2	2	201410551			2009		5			7	3		1						30001	banana (all types),ripe,fresh,raw	A01LC#F28.A07HS$F10.A07XL	Common banana, PROCESS = Raw, no heat treatment, QUALITATIVE-INFO = Ripe / mature		55	49		0.6			12.5	0.2		3	0.2	0.1	4.8	0.017	0.04	0.366	0.202	11	0	2
270	Zambia	3426	Central	65177	Mkushi	2	2	201410551			2009		5			4	3		3						801042	* maize flour,white variety,roller meal (unrefined),raw *boi	A002Q#F28.A07GL$F10.A0F2R$F10.A06HR	Maize flour, PROCESS = Boiling, QUALITATIVE-INFO = White, QUALITATIVE-INFO = Integral /not refined		20	72		1.4			15.4	0.8		1	0.5	0.3	0	0.027	0.015	0.228	0.037	3	0	0
270	Zambia	3426	Central	65177	Mkushi	2	2	201410551			2009		5			7	3		3						801042	* maize flour,white variety,roller meal (unrefined),raw *boi	A002Q#F28.A07GL$F10.A0F2R$F10.A06HR	Maize flour, PROCESS = Boiling, QUALITATIVE-INFO = White, QUALITATIVE-INFO = Integral /not refined		52	188		3.6			40	2		3	1.2	0.9	0	0.07	0.04	0.593	0.096	8	0	0
270	Zambia	3426	Central	65177	Mkushi	2	2	201410551			2009		5			4	3		3						801042	* maize flour,white variety,roller meal (unrefined),raw *boi	A002Q#F28.A07GL$F10.A0F2R$F10.A06HR	Maize flour, PROCESS = Boiling, QUALITATIVE-INFO = White, QUALITATIVE-INFO = Integral /not refined		65	235		4.5			50	2.5		4	1.5	1.1	0	0.088	0.049	0.741	0.12	10	0	0
270	Zambia	3426	Central	65177	Mkushi	2	2	201410551			2009		5			2	3		3						801207	* rice flour,white,raw *boiled*	A003F#F28.A07GL$F10.A0F2R	Rice flour, PROCESS = Boiling, QUALITATIVE-INFO = White		36	132		2.2			28.8	0.5		4	0.1	0.3	0	0.04	0.007	0.839	0.144	1	0	0
270	Zambia	3426	Central	65177	Mkushi	2	2	201410551			2009		5			4	3		3						806069	* beans, white (navy), dried, raw *boiled*	A012X#F28.A07GL$F10.A0F2R	Navy beans (dry seeds), PROCESS = Boiling, QUALITATIVE-INFO = White		26	87		6.1			15.7	0.2		50	2.7	1	0	0.046	0.029	0.1	0.041	66	0	0
270	Zambia	3426	Central	65177	Mkushi	2	2	201410551			2009		5			4	3		3						806071	* beans, lusaka, dried, raw *boiled*	A012S#F28.A07GL$F10.A0F5H	Beans (dry) and similar-, PROCESS = Boiling, QUALITATIVE-INFO = Yellow		26	42		2.9			7.5	0.2		13	0.6	0.3	0.3	0.031	0.016	0.132	0.022	19	0	1
270	Zambia	3426	Central	65177	Mkushi	2	2	201410551			2009		5			2	3		3						809001	* milk, cow, whole, fresh, raw, *boiled*	A02LY#F28.A07GL	Cow milk, whole, PROCESS = Boiling		20	12		0.6			0.9	0.7		23	0	0.1	0	0.006	0.033	0.017	0.004	1	0	4
270	Zambia	3426	Central	65177	Mkushi	2	2	201410551			2009		5			7	3		3						817001	* egg,chicken,whole,raw *boiled*	A032B#F27.A031G	Boiled eggs, SOURCE-COMMODITIES = Hen eggs		66	94		8.3			0.5	6.5		35	1.2	0.7	0	0.036	0.268	0.04	0.081	23	0	92
270	Zambia	3426	Central	65177	Mkushi	2	2	201410551			2009		5			4	3		3						829001	* cabbage,green,fresh, raw, *boiled*	A00GL#F28.A07GL$F10.A0F2Q	Kales and similar-, PROCESS = Boiling, QUALITATIVE-INFO = Green		9	2		0.1			0.5	0		4	0	0	2.8	0.005	0.004	0.02	0.01	3	0	0
270	Zambia	3426	Central	65177	Mkushi	2	2	201410551			2009		5			4	3		3						829052	* onion, large bulb, fresh, raw *boiled*	A00HC#F28.A07GL	Onions, PROCESS = Boiling		4	2		0			0.4	0		1	0	0	0.3	0.001	0.001	0.005	0.003	1	0	0
270	Zambia	3426	Central	65177	Mkushi	2	2	201410551			2009		5			4	3		3						829052	* onion, large bulb, fresh, raw *boiled*	A00HC#F28.A07GL	Onions, PROCESS = Boiling		2	1		0			0.2	0		0	0	0	0.1	0.001	0.001	0.002	0.002	0	0	0
270	Zambia	3426	Central	65177	Mkushi	2	2	201410551			2009		5			7	3		3						829052	* onion, large bulb, fresh, raw *boiled*	A00HC#F28.A07GL	Onions, PROCESS = Boiling		23	9		0.3			2.1	0		5	0	0	1.4	0.007	0.007	0.026	0.018	3	0	0
270	Zambia	3426	Central	65177	Mkushi	2	2	201410551			2009		5			4	3		3						829052	* onion, large bulb, fresh, raw *boiled*	A00HC#F28.A07GL	Onions, PROCESS = Boiling		4	2		0			0.4	0		1	0	0	0.3	0.001	0.001	0.005	0.003	1	0	0
270	Zambia	3426	Central	65177	Mkushi	2	2	201410551			2009		5			7	3		3						829063	* tomato,ripe,fresh,raw *boiled*	A0DMX#F28.A07GL$F10.A07XL	Tomatoes, PROCESS = Boiling, QUALITATIVE-INFO = Ripe / mature		55	10		0.5			2.1	0.1		6	0.2	0.1	5.9	0.012	0.01	0.31	0.029	6	0	19
270	Zambia	3426	Central	65177	Mkushi	2	2	201410551			2009		5			4	3		3						829063	* tomato,ripe,fresh,raw *boiled*	A0DMX#F28.A07GL$F10.A07XL	Tomatoes, PROCESS = Boiling, QUALITATIVE-INFO = Ripe / mature		16	3		0.1			0.6	0		2	0	0	1.7	0.004	0.003	0.09	0.008	2	0	5
270	Zambia	3426	Central	65177	Mkushi	2	2	201410551			2009		5			4	3		3						829063	* tomato,ripe,fresh,raw *boiled*	A0DMX#F28.A07GL$F10.A07XL	Tomatoes, PROCESS = Boiling, QUALITATIVE-INFO = Ripe / mature		16	3		0.1			0.6	0		2	0	0	1.7	0.004	0.003	0.09	0.008	2	0	5
270	Zambia	3426	Central	65177	Mkushi	2	2	201410551			2009		5			4	3		3						829063	* tomato,ripe,fresh,raw *boiled*	A0DMX#F28.A07GL$F10.A07XL	Tomatoes, PROCESS = Boiling, QUALITATIVE-INFO = Ripe / mature		8	1		0.1			0.3	0		1	0	0	0.9	0.002	0.001	0.045	0.004	1	0	3
270	Zambia	3426	Central	65177	Mkushi	1	1	201410553			2009		5			2	3		1						4001	sweetpotato,yellow,w/skin,fresh,boiled	A010C#F28.A07GL$F10.A0F5H$F20.A07QE	Sweet potatoes, PROCESS = Boiling, QUALITATIVE-INFO = Yellow, PART-CONSUMED-ANALYSED = With peel		520	593		10.9			138.8	0.5		198	4.2	2.1	12.5	0.432	0.4	3.65	1.368	68	0	920
270	Zambia	3426	Central	65177	Mkushi	1	1	201410553			2009		5			2	3		1						4001	sweetpotato,yellow,w/skin,fresh,boiled	A010C#F28.A07GL$F10.A0F5H$F20.A07QE	Sweet potatoes, PROCESS = Boiling, QUALITATIVE-INFO = Yellow, PART-CONSUMED-ANALYSED = With peel		66	75		1.4			17.6	0.1		25	0.5	0.3	1.6	0.055	0.051	0.463	0.174	9	0	117
270	Zambia	3426	Central	65177	Mkushi	1	1	201410553			2009		5			4	3		1						7033	soya chunks, boiled	A01BG#F28.A07GL	Soya proteins, PROCESS = Boiling		37	126		19.2			11.8	0.4		77	4.3	1.6	0	0.166	0.07	0.669	0.147	67	0	1
270	Zambia	3426	Central	65177	Mkushi	1	1	201410553			2009		5			2	3		1						9007	milk, powder, raw, cremora	A02PK	Milk powder, full fat		28	153		1.3			15.4	9.9		6	0.3	0.1	0	0	0.046	0	0	0	0	1
270	Zambia	3426	Central	65177	Mkushi	1	1	201410553			2009		5			6	3		3						801042	* maize flour,white variety,roller meal (unrefined),raw *boi	A002Q#F28.A07GL$F10.A0F2R$F10.A06HR	Maize flour, PROCESS = Boiling, QUALITATIVE-INFO = White, QUALITATIVE-INFO = Integral /not refined		79	285		5.5			60.8	3.1		5	1.8	1.3	0	0.107	0.06	0.901	0.146	12	0	0
270	Zambia	3426	Central	65177	Mkushi	1	1	201410553			2009		5			4	3		3						801042	* maize flour,white variety,roller meal (unrefined),raw *boi	A002Q#F28.A07GL$F10.A0F2R$F10.A06HR	Maize flour, PROCESS = Boiling, QUALITATIVE-INFO = White, QUALITATIVE-INFO = Integral /not refined		87	314		6			66.9	3.4		5	2	1.5	0	0.117	0.066	0.992	0.161	13	0	0
270	Zambia	3426	Central	65177	Mkushi	1	1	201410553			2009		5			6	3		3						806069	* beans, white (navy), dried, raw *boiled*	A012X#F28.A07GL$F10.A0F2R	Navy beans (dry seeds), PROCESS = Boiling, QUALITATIVE-INFO = White		47	157		11			28.3	0.4		90	4.9	1.7	0	0.082	0.052	0.18	0.075	118	0	0
270	Zambia	3426	Central	65177	Mkushi	1	1	201410553			2009		5			6	3		3						818001	* rape leaves,fresh,raw, *boiled*	A0DLD#F28.A07GL	Rape kales, PROCESS = Boiling		28	14		0.9			2.8	0.2		38	0.5	0.1	23.5	0.028	0.035	0.266	0.072	6	0	205
270	Zambia	3426	Central	65177	Mkushi	1	1	201410553			2009		5			4	3		3						829001	* cabbage,green,fresh, raw, *boiled*	A00GL#F28.A07GL$F10.A0F2Q	Kales and similar-, PROCESS = Boiling, QUALITATIVE-INFO = Green		25	6		0.3			1.5	0		10	0.1	0.1	7.8	0.013	0.01	0.055	0.028	9	0	1
270	Zambia	3426	Central	65177	Mkushi	1	1	201410553			2009		5			4	3		3						829052	* onion, large bulb, fresh, raw *boiled*	A00HC#F28.A07GL	Onions, PROCESS = Boiling		7	3		0.1			0.7	0		2	0	0	0.4	0.002	0.002	0.008	0.005	1	0	0
270	Zambia	3426	Central	65177	Mkushi	1	1	201410553			2009		5			6	3		3						829052	* onion, large bulb, fresh, raw *boiled*	A00HC#F28.A07GL	Onions, PROCESS = Boiling		7	3		0.1			0.7	0		2	0	0	0.4	0.002	0.002	0.008	0.005	1	0	0
270	Zambia	3426	Central	65177	Mkushi	1	1	201410553			2009		5			4	3		3						829052	* onion,large bulb,fresh,raw *boiled*	A00HC#F28.A07GL	Onions, PROCESS = Boiling		1	0		0			0.1	0		0	0	0	0.1	0	0	0.001	0.001	0	0	0
270	Zambia	3426	Central	65177	Mkushi	1	1	201410553			2009		5			6	3		3						829052	* onion, large bulb, fresh, raw *boiled*	A00HC#F28.A07GL	Onions, PROCESS = Boiling		8	3		0.1			0.7	0		2	0	0	0.5	0.002	0.002	0.009	0.006	1	0	0
270	Zambia	3426	Central	65177	Mkushi	1	1	201410553			2009		5			6	3		3						829063	* tomato,ripe,fresh,raw *boiled*	A0DMX#F28.A07GL$F10.A07XL	Tomatoes, PROCESS = Boiling, QUALITATIVE-INFO = Ripe / mature		29	5		0.3			1.1	0.1		3	0.1	0.1	3.1	0.006	0.005	0.164	0.015	3	0	10
270	Zambia	3426	Central	65177	Mkushi	1	1	201410553			2009		5			6	3		3						829063	* tomato,ripe,fresh,raw *boiled*	A0DMX#F28.A07GL$F10.A07XL	Tomatoes, PROCESS = Boiling, QUALITATIVE-INFO = Ripe / mature		25	5		0.2			1	0.1		3	0.1	0.1	2.7	0.006	0.005	0.141	0.013	3	0	9
270	Zambia	3426	Central	65177	Mkushi	1	1	201410553			2009		5			4	3		3						829063	* tomato,ripe,fresh,raw *boiled*	A0DMX#F28.A07GL$F10.A07XL	Tomatoes, PROCESS = Boiling, QUALITATIVE-INFO = Ripe / mature		10	2		0.1			0.4	0		1	0	0	1.1	0.002	0.002	0.056	0.005	1	0	3
270	Zambia	3426	Central	65177	Mkushi	1	1	201410553			2009		5			4	3		3						829063	* tomato,ripe,fresh,raw *boiled*	A0DMX#F28.A07GL$F10.A07XL	Tomatoes, PROCESS = Boiling, QUALITATIVE-INFO = Ripe / mature		23	4		0.2			0.9	0		2	0.1	0	2.5	0.005	0.004	0.13	0.012	3	0	8
270	Zambia	3426	Central	65177	Mkushi	2	2	201410553			2009		5			2	3		1						9007	milk, powder, raw, cremora	A02PK	Milk powder, full fat		15	82		0.7			8.2	5.3		3	0.2	0.1	0	0	0.025	0	0	0	0	0
270	Zambia	3426	Central	65177	Mkushi	2	2	201410553			2009		5			2	3		1						26003	sugar,white,raw (zambia sugar)	A032J	White sugar		27	104		0			27	0		0	0	0	0	0	0.005	0	0	0	0	238
270	Zambia	3426	Central	65177	Mkushi	2	2	201410553			2009		5			7	3		3						801042	* maize flour,white variety,roller meal (unrefined),raw *boi	A002Q#F28.A07GL$F10.A0F2R$F10.A06HR	Maize flour, PROCESS = Boiling, QUALITATIVE-INFO = White, QUALITATIVE-INFO = Integral /not refined		106	383		7.3			81.5	4.1		6	2.4	1.8	0	0.143	0.081	1.208	0.196	16	0	0
270	Zambia	3426	Central	65177	Mkushi	2	2	201410553			2009		5			4	3		3						801042	* maize flour,white variety,roller meal (unrefined),raw *boi	A002Q#F28.A07GL$F10.A0F2R$F10.A06HR	Maize flour, PROCESS = Boiling, QUALITATIVE-INFO = White, QUALITATIVE-INFO = Integral /not refined		137	495		9.5			105.4	5.3		8	3.2	2.3	0	0.185	0.104	1.562	0.253	21	0	0
270	Zambia	3426	Central	65177	Mkushi	2	2	201410553			2009		5			2	3		3						801207	* rice flour,white,raw *boiled*	A003F#F28.A07GL$F10.A0F2R	Rice flour, PROCESS = Boiling, QUALITATIVE-INFO = White		60	220		3.6			48.1	0.8		6	0.2	0.5	0	0.066	0.012	1.398	0.24	2	0	0
270	Zambia	3426	Central	65177	Mkushi	2	2	201410553			2009		5			4	3		3						806069	* beans, white (navy), dried, raw *boiled*	A012X#F28.A07GL$F10.A0F2R	Navy beans (dry seeds), PROCESS = Boiling, QUALITATIVE-INFO = White		27	90		6.3			16.3	0.2		52	2.8	1	0	0.047	0.03	0.103	0.043	68	0	0
270	Zambia	3426	Central	65177	Mkushi	2	2	201410553			2009		5			4	3		3						806071	* beans, lusaka, dried, raw *boiled*	A012S#F28.A07GL$F10.A0F5H	Beans (dry) and similar-, PROCESS = Boiling, QUALITATIVE-INFO = Yellow		27	43		3			7.8	0.2		14	0.6	0.3	0.3	0.033	0.016	0.137	0.023	19	0	1
270	Zambia	3426	Central	65177	Mkushi	2	2	201410553			2009		5			4	3		3						829001	* cabbage,green,fresh, raw, *boiled*	A00GL#F28.A07GL$F10.A0F2Q	Kales and similar-, PROCESS = Boiling, QUALITATIVE-INFO = Green		35	9		0.5			2	0		14	0.2	0.1	10.9	0.018	0.014	0.077	0.039	13	0	2
270	Zambia	3426	Central	65177	Mkushi	2	2	201410553			2009		5			4	3		3						829052	* onion, large bulb, fresh, raw *boiled*	A00HC#F28.A07GL	Onions, PROCESS = Boiling		9	4		0.1			0.8	0		2	0	0	0.6	0.003	0.003	0.01	0.007	1	0	0
270	Zambia	3426	Central	65177	Mkushi	2	2	201410553			2009		5			7	3		3						829052	* onion, large bulb, fresh, raw *boiled*	A00HC#F28.A07GL	Onions, PROCESS = Boiling		16	6		0.2			1.5	0		4	0	0	1	0.005	0.005	0.018	0.012	2	0	0
270	Zambia	3426	Central	65177	Mkushi	2	2	201410553			2009		5			4	3		3						829052	* onion, large bulb, fresh, raw *boiled*	A00HC#F28.A07GL	Onions, PROCESS = Boiling		5	2		0.1			0.5	0		1	0	0	0.3	0.002	0.001	0.006	0.004	1	0	0
270	Zambia	3426	Central	65177	Mkushi	2	2	201410553			2009		5			4	3		3						829052	* onion, large bulb, fresh, raw *boiled*	A00HC#F28.A07GL	Onions, PROCESS = Boiling		5	2		0.1			0.5	0		1	0	0	0.3	0.002	0.001	0.006	0.004	1	0	0
270	Zambia	3426	Central	65177	Mkushi	2	2	201410553			2009		5			4	3		3						829063	* tomato,ripe,fresh,raw *boiled*	A0DMX#F28.A07GL$F10.A07XL	Tomatoes, PROCESS = Boiling, QUALITATIVE-INFO = Ripe / mature		17	3		0.2			0.7	0		2	0.1	0	1.8	0.004	0.003	0.096	0.009	2	0	6
270	Zambia	3426	Central	65177	Mkushi	2	2	201410553			2009		5			4	3		3						829063	* tomato,ripe,fresh,raw *boiled*	A0DMX#F28.A07GL$F10.A07XL	Tomatoes, PROCESS = Boiling, QUALITATIVE-INFO = Ripe / mature		32	6		0.3			1.2	0.1		3	0.1	0.1	3.5	0.007	0.006	0.18	0.017	4	0	11
270	Zambia	3426	Central	65177	Mkushi	2	2	201410553			2009		5			7	3		3						829063	* tomato,ripe,fresh,raw *boiled*	A0DMX#F28.A07GL$F10.A07XL	Tomatoes, PROCESS = Boiling, QUALITATIVE-INFO = Ripe / mature		70	13		0.6			2.7	0.1		7	0.2	0.1	7.6	0.015	0.013	0.395	0.036	8	0	24
270	Zambia	3426	Central	65177	Mkushi	2	2	201410553			2009		5			4	3		3						829063	* tomato,ripe,fresh,raw *boiled*	A0DMX#F28.A07GL$F10.A07XL	Tomatoes, PROCESS = Boiling, QUALITATIVE-INFO = Ripe / mature		17	3		0.2			0.7	0		2	0.1	0	1.8	0.004	0.003	0.096	0.009	2	0	6
270	Zambia	3426	Central	65177	Mkushi	2	2	201410553			2009		5			7	3		3						829200	* mushroom,fresh,raw *boiled*	A00TQ#F28.A07GL	Common mushrooms, PROCESS = Boiling		135	30		4.2			4.5	0.4		4	0.7	0.7	2.4	0.066	0.516	4.626	0.092	15	0	0
270	Zambia	3426	Central	65177	Mkushi	1	1	201410611			2009		5			2	3		1						1009	maize grain,white variety,dried,roasted	A000T#F10.A0F2R$F28.A07KG$F28.A07GY	Maize grain, QUALITATIVE-INFO = White, PROCESS = Drying (dehydration), PROCESS = Roasting		33	123		3.2			25.1	1.6		2	0.9	0.8	0	0.104	0.061	1.105	0.189	6	0	0
270	Zambia	3426	Central	65177	Mkushi	1	1	201410611			2009		5			4	3		1						4001	sweetpotato,yellow,w/skin,fresh,boiled	A010C#F28.A07GL$F10.A0F5H$F20.A07QE	Sweet potatoes, PROCESS = Boiling, QUALITATIVE-INFO = Yellow, PART-CONSUMED-ANALYSED = With peel		663	756		13.9			177	0.7		252	5.3	2.7	15.9	0.55	0.511	4.654	1.744	86	0	1174
270	Zambia	3426	Central	65177	Mkushi	1	1	201410611			2009		5			4	3		1						8003	groundnuts,dried,roasted	A015H#F28.A07KG$F28.A07GY	Peanuts, PROCESS = Drying (dehydration), PROCESS = Roasting		55	322		13			11.8	27.3		30	1.3	1.8	0	0.241	0.054	7.439	0.141	80	0	0
270	Zambia	3426	Central	65177	Mkushi	1	1	201410611			2009		5			4	3		3						801042	* maize flour,white variety,roller meal (unrefined),raw *boi	A002Q#F28.A07GL$F10.A0F2R$F10.A06HR	Maize flour, PROCESS = Boiling, QUALITATIVE-INFO = White, QUALITATIVE-INFO = Integral /not refined		97	350		6.7			74.6	3.8		6	2.2	1.6	0	0.131	0.074	1.106	0.179	15	0	0
270	Zambia	3426	Central	65177	Mkushi	1	1	201410611			2009		5			4	3		3						806069	* beans, white (navy), dried, raw *boiled*	A012X#F28.A07GL$F10.A0F2R	Navy beans (dry seeds), PROCESS = Boiling, QUALITATIVE-INFO = White		43	143		10.1			25.9	0.4		83	4.5	1.6	0	0.075	0.047	0.165	0.068	108	0	0
270	Zambia	3426	Central	65177	Mkushi	1	1	201410611			2009		5			4	3		3						829052	* onion, large bulb, fresh, raw *boiled*	A00HC#F28.A07GL	Onions, PROCESS = Boiling		7	3		0.1			0.7	0		2	0	0	0.4	0.002	0.002	0.008	0.005	1	0	0
270	Zambia	3426	Central	65177	Mkushi	1	1	201410611			2009		5			4	3		3						829063	* tomato,ripe,fresh,raw *boiled*	A0DMX#F28.A07GL$F10.A07XL	Tomatoes, PROCESS = Boiling, QUALITATIVE-INFO = Ripe / mature		27	5		0.2			1.1	0.1		3	0.1	0.1	2.9	0.006	0.005	0.152	0.014	3	0	9
270	Zambia	3426	Central	65177	Mkushi	1	1	201410613			2009		5			4	3		1						1009	maize grain,white variety,dried,roasted	A000T#F10.A0F2R$F28.A07KG$F28.A07GY	Maize grain, QUALITATIVE-INFO = White, PROCESS = Drying (dehydration), PROCESS = Roasting		77	288		7.4			58.7	3.7		5	2	1.8	0	0.243	0.143	2.578	0.442	14	0	0
270	Zambia	3426	Central	65177	Mkushi	1	1	201410613			2009		5			4	3		1						4001	sweetpotato,yellow,w/skin,fresh,boiled	A010C#F28.A07GL$F10.A0F5H$F20.A07QE	Sweet potatoes, PROCESS = Boiling, QUALITATIVE-INFO = Yellow, PART-CONSUMED-ANALYSED = With peel		1872	2134		39.3			499.8	1.9		711	15	7.5	44.9	1.554	1.441	13.141	4.923	243	0	3313
270	Zambia	3426	Central	65177	Mkushi	1	1	201410613			2009		5			2	3		1						8003	groundnuts,dried,roasted	A015H#F28.A07KG$F28.A07GY	Peanuts, PROCESS = Drying (dehydration), PROCESS = Roasting		48	281		11.4			10.3	23.9		26	1.1	1.6	0	0.21	0.047	6.492	0.123	70	0	0
270	Zambia	3426	Central	65177	Mkushi	1	1	201410613			2009		5			4	3		3						801042	* maize flour,white variety,roller meal (unrefined),raw *boi	A002Q#F28.A07GL$F10.A0F2R$F10.A06HR	Maize flour, PROCESS = Boiling, QUALITATIVE-INFO = White, QUALITATIVE-INFO = Integral /not refined		308	1112		21.3			236.9	12		18	7.1	5.2	0	0.416	0.234	3.511	0.57	46	0	0
270	Zambia	3426	Central	65177	Mkushi	1	1	201410613			2009		5			4	3		3						806069	* beans, white (navy), dried, raw *boiled*	A012X#F28.A07GL$F10.A0F2R	Navy beans (dry seeds), PROCESS = Boiling, QUALITATIVE-INFO = White		91	303		21.3			54.9	0.8		175	9.5	3.4	0	0.159	0.1	0.349	0.145	229	0	0
270	Zambia	3426	Central	65177	Mkushi	1	1	201410613			2009		5			4	3		3						829052	* onion, large bulb, fresh, raw *boiled*	A00HC#F28.A07GL	Onions, PROCESS = Boiling		16	6		0.2			1.5	0		4	0	0	1	0.005	0.005	0.018	0.012	2	0	0
270	Zambia	3426	Central	65177	Mkushi	1	1	201410613			2009		5			4	3		3						829063	* tomato,ripe,fresh,raw *boiled*	A0DMX#F28.A07GL$F10.A07XL	Tomatoes, PROCESS = Boiling, QUALITATIVE-INFO = Ripe / mature		57	10		0.5			2.2	0.1		6	0.2	0.1	6.2	0.013	0.01	0.321	0.03	6	0	19
270	Zambia	3426	Central	65177	Mkushi	1	1	201410671			2009		5			4	3		3						801045	* maize flour,white variety, traditional meal, raw *boiled*	A002Q#F28.A07GL$F10.A0F2R	Maize flour, PROCESS = Boiling, QUALITATIVE-INFO = White		67	252		4.9			53.1	1.2		2	0.7	0.5	0	0.034	0.032	0.326	0.054	6	0	0
270	Zambia	3426	Central	65177	Mkushi	1	1	201410671			2009		5			4	3		3						801106	* sorghum flour,raw *boiled*	A003T#F28.A07GL	Sorghum flour, PROCESS = Boiling		101	342		11.4			75.3	3.3		7	4.2	1.6	0	0.131	0.136	1.774	0.076	8	0	0
270	Zambia	3426	Central	65177	Mkushi	1	1	201410671			2009		5			6	3		3						806069	* beans, white (navy), dried, raw *boiled*	A012X#F28.A07GL$F10.A0F2R	Navy beans (dry seeds), PROCESS = Boiling, QUALITATIVE-INFO = White		54	180		12.6			32.6	0.5		104	5.6	2	0	0.095	0.059	0.207	0.086	136	0	0
270	Zambia	3426	Central	65177	Mkushi	1	1	201410671			2009		5			4	3		3						806069	* beans, white (navy), dried, raw *boiled*	A012X#F28.A07GL$F10.A0F2R	Navy beans (dry seeds), PROCESS = Boiling, QUALITATIVE-INFO = White		56	186		13.1			33.8	0.5		108	5.8	2.1	0	0.098	0.062	0.214	0.089	141	0	0
270	Zambia	3426	Central	65177	Mkushi	1	1	201410671			2009		5			4	3		3						829052	* onion, large bulb, fresh, raw *boiled*	A00HC#F28.A07GL	Onions, PROCESS = Boiling		10	4		0.1			0.9	0		2	0	0	0.6	0.003	0.003	0.011	0.008	1	0	0
270	Zambia	3426	Central	65177	Mkushi	1	1	201410671			2009		5			6	3		3						829052	* onion, large bulb, fresh, raw *boiled*	A00HC#F28.A07GL	Onions, PROCESS = Boiling		9	4		0.1			0.8	0		2	0	0	0.6	0.003	0.003	0.01	0.007	1	0	0
270	Zambia	3426	Central	65177	Mkushi	1	1	201410671			2009		5			6	3		3						829063	* tomato,ripe,fresh,raw *boiled*	A0DMX#F28.A07GL$F10.A07XL	Tomatoes, PROCESS = Boiling, QUALITATIVE-INFO = Ripe / mature		34	6		0.3			1.3	0.1		3	0.1	0.1	3.7	0.007	0.006	0.192	0.018	4	0	12
270	Zambia	3426	Central	65177	Mkushi	1	1	201410671			2009		5			4	3		3						829063	* tomato,ripe,fresh,raw *boiled*	A0DMX#F28.A07GL$F10.A07XL	Tomatoes, PROCESS = Boiling, QUALITATIVE-INFO = Ripe / mature		35	6		0.3			1.4	0.1		4	0.1	0.1	3.8	0.008	0.006	0.197	0.018	4	0	12
270	Zambia	3426	Central	65177	Mkushi	2	2	201410671			2009		5			4	3		3						801106	* sorghum flour,raw *boiled*	A003T#F28.A07GL	Sorghum flour, PROCESS = Boiling		99	336		11.2			73.9	3.3		7	4.2	1.6	0	0.129	0.134	1.738	0.074	8	0	0
270	Zambia	3426	Central	65177	Mkushi	2	2	201410671			2009		5			6	3		3						801106	* sorghum flour,raw *boiled*	A003T#F28.A07GL	Sorghum flour, PROCESS = Boiling		71	241		8			53	2.3		5	3	1.1	0	0.092	0.096	1.247	0.053	6	0	0
270	Zambia	3426	Central	65177	Mkushi	2	2	201410671			2009		5			6	3		3						808007	* groundnuts, powder, raw, *boiled*	A015H#F28.A07LA$F28.A07KG$F28.A07GL$F03.A06JD	Peanuts, PROCESS = Grinding / milling / crushing, PROCESS = Drying (dehydration), PROCESS = Boiling, PHYSICAL-STATE = Powder		18	102		4.6			2.9	8.9		17	0.8	0.6	0	0.115	0.024	2.172	0.063	43	0	0
270	Zambia	3426	Central	65177	Mkushi	2	2	201410671			2009		5			4	3		3						808007	* groundnuts, powder, raw, *boiled*	A015H#F28.A07LA$F28.A07KG$F28.A07GL$F03.A06JD	Peanuts, PROCESS = Grinding / milling / crushing, PROCESS = Drying (dehydration), PROCESS = Boiling, PHYSICAL-STATE = Powder		11	62		2.8			1.8	5.4		10	0.5	0.4	0	0.07	0.015	1.327	0.038	26	0	0
270	Zambia	3426	Central	65177	Mkushi	2	2	201410671			2009		5			4	3		3						829001	* cabbage,green,fresh,raw *boiled*	A00GL#F28.A07GL$F10.A0F2Q	Kales and similar-, PROCESS = Boiling, QUALITATIVE-INFO = Green		18	5		0.2			1	0		7	0.1	0	5.6	0.009	0.007	0.04	0.02	7	0	1
270	Zambia	3426	Central	65177	Mkushi	2	2	201410671			2009		5			6	3		3						829001	* cabbage,green,fresh,raw *boiled*	A00GL#F28.A07GL$F10.A0F2Q	Kales and similar-, PROCESS = Boiling, QUALITATIVE-INFO = Green		29	7		0.4			1.7	0		12	0.1	0.1	9	0.015	0.012	0.064	0.032	11	0	1
270	Zambia	3426	Central	65177	Mkushi	2	2	201410671			2009		5			6	3		3						829052	* onion, large bulb, fresh, raw *boiled*	A00HC#F28.A07GL	Onions, PROCESS = Boiling		5	2		0.1			0.5	0		1	0	0	0.3	0.002	0.001	0.006	0.004	1	0	0
270	Zambia	3426	Central	65177	Mkushi	2	2	201410671			2009		5			4	3		3						829052	* onion, large bulb, fresh, raw *boiled*	A00HC#F28.A07GL	Onions, PROCESS = Boiling		3	1		0			0.3	0		1	0	0	0.2	0.001	0.001	0.003	0.002	0	0	0
270	Zambia	3426	Central	65177	Mkushi	2	2	201410671			2009		5			6	3		3						829063	* tomato,ripe,fresh,raw *boiled*	A0DMX#F28.A07GL$F10.A07XL	Tomatoes, PROCESS = Boiling, QUALITATIVE-INFO = Ripe / mature		17	3		0.2			0.7	0		2	0.1	0	1.8	0.004	0.003	0.096	0.009	2	0	6
270	Zambia	3426	Central	65177	Mkushi	2	2	201410671			2009		5			4	3		3						829063	* tomato,ripe,fresh,raw *boiled*	A0DMX#F28.A07GL$F10.A07XL	Tomatoes, PROCESS = Boiling, QUALITATIVE-INFO = Ripe / mature		10	2		0.1			0.4	0		1	0	0	1.1	0.002	0.002	0.056	0.005	1	0	3
270	Zambia	3426	Central	65177	Mkushi	1	1	201410673			2009		5			6	3		3						801045	* maize flour,white variety, traditional meal, raw *boiled*	A002Q#F28.A07GL$F10.A0F2R	Maize flour, PROCESS = Boiling, QUALITATIVE-INFO = White		158	594		11.5			125.1	2.8		5	1.6	1.1	0	0.079	0.076	0.768	0.126	14	0	0
270	Zambia	3426	Central	65177	Mkushi	1	1	201410673			2009		5			4	3		3						801045	* maize flour,white variety, traditional meal, raw *boiled*	A002Q#F28.A07GL$F10.A0F2R	Maize flour, PROCESS = Boiling, QUALITATIVE-INFO = White		147	553		10.7			116.4	2.6		4	1.5	1	0	0.074	0.071	0.714	0.118	13	0	0
270	Zambia	3426	Central	65177	Mkushi	1	1	201410673			2009		5			4	3		3						806069	* beans, white (navy), dried, raw *boiled*	A012X#F28.A07GL$F10.A0F2R	Navy beans (dry seeds), PROCESS = Boiling, QUALITATIVE-INFO = White		82	273		19.2			49.4	0.7		157	8.5	3	0	0.144	0.09	0.314	0.13	207	0	0
270	Zambia	3426	Central	65177	Mkushi	1	1	201410673			2009		5			6	3		3						806069	* beans, white (navy), dried, raw *boiled*	A012X#F28.A07GL$F10.A0F2R	Navy beans (dry seeds), PROCESS = Boiling, QUALITATIVE-INFO = White		65	216		15.2			39.2	0.6		125	6.8	2.4	0	0.114	0.072	0.249	0.103	164	0	0
270	Zambia	3426	Central	65177	Mkushi	1	1	201410673			2009		5			4	3		3						829052	* onion, large bulb, fresh, raw *boiled*	A00HC#F28.A07GL	Onions, PROCESS = Boiling		14	6		0.2			1.3	0		3	0	0	0.9	0.004	0.004	0.016	0.011	2	0	0
270	Zambia	3426	Central	65177	Mkushi	1	1	201410673			2009		5			6	3		3						829052	* onion, large bulb, fresh, raw *boiled*	A00HC#F28.A07GL	Onions, PROCESS = Boiling		11	4		0.1			1	0		3	0	0	0.7	0.003	0.003	0.013	0.009	1	0	0
270	Zambia	3426	Central	65177	Mkushi	1	1	201410673			2009		5			4	3		3						829063	* tomato,ripe,fresh,raw *boiled*	A0DMX#F28.A07GL$F10.A07XL	Tomatoes, PROCESS = Boiling, QUALITATIVE-INFO = Ripe / mature		51	9		0.5			2	0.1		5	0.2	0.1	5.5	0.011	0.009	0.288	0.027	6	0	17
270	Zambia	3426	Central	65177	Mkushi	1	1	201410673			2009		5			6	3		3						829063	* tomato,ripe,fresh,raw *boiled*	A0DMX#F28.A07GL$F10.A07XL	Tomatoes, PROCESS = Boiling, QUALITATIVE-INFO = Ripe / mature		40	7		0.4			1.6	0.1		4	0.1	0.1	4.3	0.009	0.007	0.226	0.021	4	0	14
270	Zambia	3426	Central	65177	Mkushi	2	2	201410673			2009		5			6	3		3						801106	* sorghum flour,raw *boiled*	A003T#F28.A07GL	Sorghum flour, PROCESS = Boiling		120	407		13.6			89.5	4		8	5	1.9	0	0.156	0.162	2.107	0.09	10	0	0
270	Zambia	3426	Central	65177	Mkushi	2	2	201410673			2009		5			4	3		3						801106	* sorghum flour,raw *boiled*	A003T#F28.A07GL	Sorghum flour, PROCESS = Boiling		121	410		13.7			90.3	4		8	5.1	1.9	0	0.157	0.163	2.125	0.091	10	0	0
270	Zambia	3426	Central	65177	Mkushi	2	2	201410673			2009		5			6	3		3						808007	* groundnuts, powder, raw, *boiled*	A015H#F28.A07LA$F28.A07KG$F28.A07GL$F03.A06JD	Peanuts, PROCESS = Grinding / milling / crushing, PROCESS = Drying (dehydration), PROCESS = Boiling, PHYSICAL-STATE = Powder		16	91		4.1			2.6	7.9		15	0.7	0.5	0	0.102	0.022	1.931	0.056	38	0	0
270	Zambia	3426	Central	65177	Mkushi	2	2	201410673			2009		5			4	3		3						808007	* groundnuts, powder, raw, *boiled*	A015H#F28.A07LA$F28.A07KG$F28.A07GL$F03.A06JD	Peanuts, PROCESS = Grinding / milling / crushing, PROCESS = Drying (dehydration), PROCESS = Boiling, PHYSICAL-STATE = Powder		15	85		3.9			2.4	7.4		14	0.7	0.5	0	0.096	0.02	1.81	0.052	36	0	0
270	Zambia	3426	Central	65177	Mkushi	2	2	201410673			2009		5			6	3		3						829001	* cabbage,green,fresh,raw *boiled*	A00GL#F28.A07GL$F10.A0F2Q	Kales and similar-, PROCESS = Boiling, QUALITATIVE-INFO = Green		27	7		0.4			1.6	0		11	0.1	0.1	8.4	0.014	0.011	0.059	0.03	10	0	1
270	Zambia	3426	Central	65177	Mkushi	2	2	201410673			2009		5			4	3		3						829001	* cabbage,green,fresh,raw *boiled*	A00GL#F28.A07GL$F10.A0F2Q	Kales and similar-, PROCESS = Boiling, QUALITATIVE-INFO = Green		25	6		0.3			1.5	0		10	0.1	0.1	7.8	0.013	0.01	0.055	0.028	9	0	1
270	Zambia	3426	Central	65177	Mkushi	2	2	201410673			2009		5			4	3		3						829052	* onion, large bulb, fresh, raw *boiled*	A00HC#F28.A07GL	Onions, PROCESS = Boiling		4	2		0			0.4	0		1	0	0	0.3	0.001	0.001	0.005	0.003	1	0	0
270	Zambia	3426	Central	65177	Mkushi	2	2	201410673			2009		5			6	3		3						829052	* onion, large bulb, fresh, raw *boiled*	A00HC#F28.A07GL	Onions, PROCESS = Boiling		5	2		0.1			0.5	0		1	0	0	0.3	0.002	0.001	0.006	0.004	1	0	0
270	Zambia	3426	Central	65177	Mkushi	2	2	201410673			2009		5			6	3		3						829063	* tomato,ripe,fresh,raw *boiled*	A0DMX#F28.A07GL$F10.A07XL	Tomatoes, PROCESS = Boiling, QUALITATIVE-INFO = Ripe / mature		15	3		0.1			0.6	0		2	0	0	1.6	0.003	0.003	0.085	0.008	2	0	5
270	Zambia	3426	Central	65177	Mkushi	2	2	201410673			2009		5			4	3		3						829063	* tomato,ripe,fresh,raw *boiled*	A0DMX#F28.A07GL$F10.A07XL	Tomatoes, PROCESS = Boiling, QUALITATIVE-INFO = Ripe / mature		14	3		0.1			0.5	0		1	0	0	1.5	0.003	0.003	0.079	0.007	2	0	5
270	Zambia	3426	Central	65177	Mkushi	1	1	201610431			2009		5			4	3		1						1009	maize grain,white variety,dried,roasted	A000T#F10.A0F2R$F28.A07KG$F28.A07GY	Maize grain, QUALITATIVE-INFO = White, PROCESS = Drying (dehydration), PROCESS = Roasting		45	168		4.3			34.3	2.2		3	1.2	1	0	0.142	0.084	1.507	0.258	8	0	0
270	Zambia	3426	Central	65177	Mkushi	1	1	201610431			2009		5			4	3		1						4001	sweetpotato,yellow,w/skin,fresh,boiled	A010C#F28.A07GL$F10.A0F5H$F20.A07QE	Sweet potatoes, PROCESS = Boiling, QUALITATIVE-INFO = Yellow, PART-CONSUMED-ANALYSED = With peel		130	148		2.7			34.7	0.1		49	1	0.5	3.1	0.108	0.1	0.913	0.342	17	0	230
270	Zambia	3426	Central	65177	Mkushi	1	1	201610431			2009		5			6	3		1						11065	beef,lean,smoked/dried,boiled	A022M#F28.A07GL$F28.A07JV$F10.A077C	Bovine meat, dried, PROCESS = Boiling, PROCESS = Smoking, QUALITATIVE-INFO = Low fat (naturally or reduced)		45	99		12.7			0	5		12	0.8	2.3	0	0.014	0.051	3.698	0.261	5	0.45	0
270	Zambia	3426	Central	65177	Mkushi	1	1	201610431			2009		5			4	3		1						11065	beef,lean,smoked/dried,boiled	A022M#F28.A07GL$F28.A07JV$F10.A077C	Bovine meat, dried, PROCESS = Boiling, PROCESS = Smoking, QUALITATIVE-INFO = Low fat (naturally or reduced)		31	68		8.8			0	3.4		8	0.5	1.6	0	0.01	0.035	2.547	0.179	4	0.31	0
270	Zambia	3426	Central	65177	Mkushi	1	1	201610431			2009		5			4	3		1						26005	sugarcane,raw(nzimbe)	A032H#F27.A010V	Sucrose (common sugar), SOURCE-COMMODITIES = Sugar canes		22	12		0.1			2.9	0		2	0.3	0	0.7	0.004	0.002	0.022	0	0	0	0
270	Zambia	3426	Central	65177	Mkushi	1	1	201610431			2009		5			6	3		3						801042	* maize flour,white variety,roller meal (unrefined),raw *boi	A002Q#F28.A07GL$F10.A0F2R$F10.A06HR	Maize flour, PROCESS = Boiling, QUALITATIVE-INFO = White, QUALITATIVE-INFO = Integral /not refined		117	422		8.1			90	4.6		7	2.7	2	0	0.158	0.089	1.334	0.216	18	0	0
270	Zambia	3426	Central	65177	Mkushi	1	1	201610431			2009		5			4	3		3						801042	* maize flour,white variety,roller meal (unrefined),raw *boi	A002Q#F28.A07GL$F10.A0F2R$F10.A06HR	Maize flour, PROCESS = Boiling, QUALITATIVE-INFO = White, QUALITATIVE-INFO = Integral /not refined		70	253		4.8			53.8	2.7		4	1.6	1.2	0	0.095	0.053	0.798	0.13	11	0	0
270	Zambia	3426	Central	65177	Mkushi	1	1	201610431			2009		5			6	3		3						815025	* fish,kasepa(type 6),dried,raw *boiled*	A02JP#F01.A0GVJ$F27.A026X$F28.A07GL	Dried fish, SOURCE = Microthrissa (generic) (as animal), SOURCE-COMMODITIES = Freshwater fish, PROCESS = Boiling		18	66		7.5			0	3.8		24	0.5	0.4	0.2	0.034	0.091	1.281	0.113	4	5.04	11
270	Zambia	3426	Central	65177	Mkushi	1	1	201610431			2009		5			4	3		3						829052	* onion,large bulb,fresh,raw *boiled*	A00HC#F28.A07GL	Onions, PROCESS = Boiling		1	0		0			0.1	0		0	0	0	0.1	0	0	0.001	0.001	0	0	0
270	Zambia	3426	Central	65177	Mkushi	1	1	201610431			2009		5			6	3		3						829052	* onion, large bulb, fresh, raw *boiled*	A00HC#F28.A07GL	Onions, PROCESS = Boiling		5	2		0.1			0.5	0		1	0	0	0.3	0.002	0.001	0.006	0.004	1	0	0
270	Zambia	3426	Central	65177	Mkushi	1	1	201610431			2009		5			2	3		3						829052	* onion,large bulb,fresh,raw *boiled*	A00HC#F28.A07GL	Onions, PROCESS = Boiling		2	1		0			0.2	0		0	0	0	0.1	0.001	0.001	0.002	0.002	0	0	0
270	Zambia	3426	Central	65177	Mkushi	1	1	201610431			2009		5			6	3		3						829052	* onion,large bulb,fresh,raw *boiled*	A00HC#F28.A07GL	Onions, PROCESS = Boiling		1	0		0			0.1	0		0	0	0	0.1	0	0	0.001	0.001	0	0	0
270	Zambia	3426	Central	65177	Mkushi	1	1	201610431			2009		5			6	3		3						829063	* tomato,ripe,fresh,raw *boiled*	A0DMX#F28.A07GL$F10.A07XL	Tomatoes, PROCESS = Boiling, QUALITATIVE-INFO = Ripe / mature		18	3		0.2			0.7	0		2	0.1	0	1.9	0.004	0.003	0.102	0.009	2	0	6
270	Zambia	3426	Central	65177	Mkushi	1	1	201610431			2009		5			6	3		3						829063	* tomato,ripe,fresh,raw *boiled*	A0DMX#F28.A07GL$F10.A07XL	Tomatoes, PROCESS = Boiling, QUALITATIVE-INFO = Ripe / mature		8	1		0.1			0.3	0		1	0	0	0.9	0.002	0.001	0.045	0.004	1	0	3
270	Zambia	3426	Central	65177	Mkushi	1	1	201610431			2009		5			2	3		3						829063	* tomato,ripe,fresh,raw *boiled*	A0DMX#F28.A07GL$F10.A07XL	Tomatoes, PROCESS = Boiling, QUALITATIVE-INFO = Ripe / mature		13	2		0.1			0.5	0		1	0	0	1.4	0.003	0.002	0.073	0.007	1	0	4
270	Zambia	3426	Central	65177	Mkushi	1	1	201610431			2009		5			4	3		3						829063	* tomato,ripe,fresh,raw *boiled*	A0DMX#F28.A07GL$F10.A07XL	Tomatoes, PROCESS = Boiling, QUALITATIVE-INFO = Ripe / mature		8	1		0.1			0.3	0		1	0	0	0.9	0.002	0.001	0.045	0.004	1	0	3
270	Zambia	3426	Central	65177	Mkushi	1	1	201610433			2009		5			4	3		1						4001	sweetpotato,yellow,w/skin,fresh,boiled	A010C#F28.A07GL$F10.A0F5H$F20.A07QE	Sweet potatoes, PROCESS = Boiling, QUALITATIVE-INFO = Yellow, PART-CONSUMED-ANALYSED = With peel		468	534		9.8			125	0.5		178	3.7	1.9	11.2	0.388	0.36	3.285	1.231	61	0	828
270	Zambia	3426	Central	65177	Mkushi	1	1	201610433			2009		5			6	3		1						11065	beef,lean,smoked/dried,boiled	A022M#F28.A07GL$F28.A07JV$F10.A077C	Bovine meat, dried, PROCESS = Boiling, PROCESS = Smoking, QUALITATIVE-INFO = Low fat (naturally or reduced)		45	99		12.7			0	5		12	0.8	2.3	0	0.014	0.051	3.698	0.261	5	0.45	0
270	Zambia	3426	Central	65177	Mkushi	1	1	201610433			2009		5			4	3		1						26005	sugarcane,raw(nzimbe)	A032H#F27.A010V	Sucrose (common sugar), SOURCE-COMMODITIES = Sugar canes		22	12		0.1			2.9	0		2	0.3	0	0.7	0.004	0.002	0.022	0	0	0	0
270	Zambia	3426	Central	65177	Mkushi	1	1	201610433			2009		5			6	3		3						801042	* maize flour,white variety,roller meal (unrefined),raw *boi	A002Q#F28.A07GL$F10.A0F2R$F10.A06HR	Maize flour, PROCESS = Boiling, QUALITATIVE-INFO = White, QUALITATIVE-INFO = Integral /not refined		178	643		12.3			136.9	6.9		11	4.1	3	0	0.24	0.135	2.029	0.329	27	0	0
270	Zambia	3426	Central	65177	Mkushi	1	1	201610433			2009		5			6	3		3						808007	* groundnuts, powder, raw, *boiled*	A015H#F28.A07LA$F28.A07KG$F28.A07GL$F03.A06JD	Peanuts, PROCESS = Grinding / milling / crushing, PROCESS = Drying (dehydration), PROCESS = Boiling, PHYSICAL-STATE = Powder		23	130		5.9			3.7	11.3		21	1.1	0.8	0	0.147	0.031	2.775	0.08	55	0	0
270	Zambia	3426	Central	65177	Mkushi	1	1	201610433			2009		5			6	3		3						818001	* rape leaves,fresh,raw, *boiled*	A0DLD#F28.A07GL	Rape kales, PROCESS = Boiling		44	22		1.5			4.4	0.3		59	0.7	0.2	37	0.044	0.055	0.418	0.113	10	0	322
270	Zambia	3426	Central	65177	Mkushi	1	1	201610433			2009		5			6	3		3						818081	* okra leaves,fresh,raw *boiled*	A16QM#F28.A07GL	Jew's mallow leaves, PROCESS = Boiling		18	10		0.8			1.6	0.1		95	0.1	0.4	7.4	0.041	0.479	0.034	0	16	0	10
270	Zambia	3426	Central	65177	Mkushi	1	1	201610433			2009		5			6	3		3						829052	* onion, large bulb, fresh, raw *boiled*	A00HC#F28.A07GL	Onions, PROCESS = Boiling		12	5		0.1			1.1	0		3	0	0	0.8	0.004	0.003	0.014	0.009	2	0	0
270	Zambia	3426	Central	65177	Mkushi	1	1	201610433			2009		5			2	3		3						829052	* onion,large bulb,fresh,raw *boiled*	A00HC#F28.A07GL	Onions, PROCESS = Boiling		3	1		0			0.3	0		1	0	0	0.2	0.001	0.001	0.003	0.002	0	0	0
270	Zambia	3426	Central	65177	Mkushi	1	1	201610433			2009		5			6	3		3						829052	* onion,large bulb,fresh,raw *boiled*	A00HC#F28.A07GL	Onions, PROCESS = Boiling		1	0		0			0.1	0		0	0	0	0.1	0	0	0.001	0.001	0	0	0
270	Zambia	3426	Central	65177	Mkushi	1	1	201610433			2009		5			6	3		3						829063	* tomato,ripe,fresh,raw *boiled*	A0DMX#F28.A07GL$F10.A07XL	Tomatoes, PROCESS = Boiling, QUALITATIVE-INFO = Ripe / mature		36	6		0.3			1.4	0.1		4	0.1	0.1	3.9	0.008	0.006	0.203	0.019	4	0	12
270	Zambia	3426	Central	65177	Mkushi	1	1	201610433			2009		5			6	3		3						829063	* tomato,ripe,fresh,raw *boiled*	A0DMX#F28.A07GL$F10.A07XL	Tomatoes, PROCESS = Boiling, QUALITATIVE-INFO = Ripe / mature		40	7		0.4			1.6	0.1		4	0.1	0.1	4.3	0.009	0.007	0.226	0.021	4	0	14
270	Zambia	3426	Central	65177	Mkushi	1	1	201610433			2009		5			2	3		3						829063	* tomato,ripe,fresh,raw *boiled*	A0DMX#F28.A07GL$F10.A07XL	Tomatoes, PROCESS = Boiling, QUALITATIVE-INFO = Ripe / mature		25	5		0.2			1	0.1		3	0.1	0.1	2.7	0.006	0.005	0.141	0.013	3	0	9
270	Zambia	3426	Central	65177	Mkushi	1	1	201610433			2009		5			6	3		3						829063	* tomato,ripe,fresh,raw *boiled*	A0DMX#F28.A07GL$F10.A07XL	Tomatoes, PROCESS = Boiling, QUALITATIVE-INFO = Ripe / mature		4	1		0			0.2	0		0	0	0	0.4	0.001	0.001	0.023	0.002	0	0	1
270	Zambia	3426	Central	65177	Mkushi	1	1	202130011			2009		5			2	3		1						4101	sweetpotato,orange,w/skin,fresh,boiled	A010C#F28.A07GL$F10.A0F5J$F20.A07QE	Sweet potatoes, PROCESS = Boiling, QUALITATIVE-INFO = Orange, PART-CONSUMED-ANALYSED = With peel		51	58		1.1			13.6	0.1		20	0.4	0.2	1.3	0.037	0.037	0.301	0.085	7	0	223
270	Zambia	3426	Central	65177	Mkushi	1	1	202130011			2009		5			6	3		3						801042	* maize flour,white variety,roller meal (unrefined),raw *boi	A002Q#F28.A07GL$F10.A0F2R$F10.A06HR	Maize flour, PROCESS = Boiling, QUALITATIVE-INFO = White, QUALITATIVE-INFO = Integral /not refined		71	256		4.9			54.6	2.8		4	1.6	1.2	0	0.096	0.054	0.809	0.131	11	0	0
270	Zambia	3426	Central	65177	Mkushi	1	1	202130011			2009		5			4	3		3						801042	* maize flour,white variety,roller meal (unrefined),raw *boi	A002Q#F28.A07GL$F10.A0F2R$F10.A06HR	Maize flour, PROCESS = Boiling, QUALITATIVE-INFO = White, QUALITATIVE-INFO = Integral /not refined		50	181		3.5			38.5	2		3	1.2	0.9	0	0.068	0.038	0.57	0.093	8	0	0
270	Zambia	3426	Central	65177	Mkushi	1	1	202130011			2009		5			4	3		3						806069	* beans, white (navy), dried, raw *boiled*	A012X#F28.A07GL$F10.A0F2R	Navy beans (dry seeds), PROCESS = Boiling, QUALITATIVE-INFO = White		32	107		7.5			19.3	0.3		61	3.3	1.2	0	0.056	0.035	0.123	0.051	81	0	0
270	Zambia	3426	Central	65177	Mkushi	1	1	202130011			2009		5			6	3		3						806069	* beans, white (navy), dried, raw *boiled*	A012X#F28.A07GL$F10.A0F2R	Navy beans (dry seeds), PROCESS = Boiling, QUALITATIVE-INFO = White		32	107		7.5			19.3	0.3		61	3.3	1.2	0	0.056	0.035	0.123	0.051	81	0	0
270	Zambia	3426	Central	65177	Mkushi	1	1	202130011			2009		5			6	3		3						818001	* rape leaves,fresh,raw, *boiled*	A0DLD#F28.A07GL	Rape kales, PROCESS = Boiling		37	19		1.2			3.7	0.3		50	0.6	0.1	31.1	0.037	0.046	0.352	0.095	8	0	270
270	Zambia	3426	Central	65177	Mkushi	1	1	202130011			2009		5			4	3		3						829052	* onion, large bulb, fresh, raw *boiled*	A00HC#F28.A07GL	Onions, PROCESS = Boiling		5	2		0.1			0.5	0		1	0	0	0.3	0.002	0.001	0.006	0.004	1	0	0
270	Zambia	3426	Central	65177	Mkushi	1	1	202130011			2009		5			6	3		3						829052	* onion, large bulb, fresh, raw *boiled*	A00HC#F28.A07GL	Onions, PROCESS = Boiling		10	4		0.1			0.9	0		2	0	0	0.6	0.003	0.003	0.011	0.008	1	0	0
270	Zambia	3426	Central	65177	Mkushi	1	1	202130011			2009		5			6	3		3						829052	* onion, large bulb, fresh, raw *boiled*	A00HC#F28.A07GL	Onions, PROCESS = Boiling		5	2		0.1			0.5	0		1	0	0	0.3	0.002	0.001	0.006	0.004	1	0	0
270	Zambia	3426	Central	65177	Mkushi	1	1	202130011			2009		5			6	3		3						829063	* tomato,ripe,fresh,raw *boiled*	A0DMX#F28.A07GL$F10.A07XL	Tomatoes, PROCESS = Boiling, QUALITATIVE-INFO = Ripe / mature		34	6		0.3			1.3	0.1		3	0.1	0.1	3.7	0.007	0.006	0.192	0.018	4	0	12
270	Zambia	3426	Central	65177	Mkushi	1	1	202130011			2009		5			6	3		3						829063	* tomato,ripe,fresh,raw *boiled*	A0DMX#F28.A07GL$F10.A07XL	Tomatoes, PROCESS = Boiling, QUALITATIVE-INFO = Ripe / mature		20	4		0.2			0.8	0		2	0.1	0	2.2	0.004	0.004	0.113	0.01	2	0	7
270	Zambia	3426	Central	65177	Mkushi	1	1	202130011			2009		5			4	3		3						829063	* tomato,ripe,fresh,raw *boiled*	A0DMX#F28.A07GL$F10.A07XL	Tomatoes, PROCESS = Boiling, QUALITATIVE-INFO = Ripe / mature		20	4		0.2			0.8	0		2	0.1	0	2.2	0.004	0.004	0.113	0.01	2	0	7
270	Zambia	3426	Central	65177	Mkushi	2	2	202130011			2009		5			4	3		1						4006	sweetpotato,yellow,wo/skin,fresh,boiled	A010C#F28.A07GL$F10.A0F5H$F20.A07QF	Sweet potatoes, PROCESS = Boiling, QUALITATIVE-INFO = Yellow, PART-CONSUMED-ANALYSED = W/o peel		57	65		1.2			15.2	0.1		22	0.5	0.2	1.4	0.047	0.044	0.4	0.15	7	0	101
270	Zambia	3426	Central	65177	Mkushi	2	2	202130011			2009		5			4	3		1						4006	sweetpotato,yellow,wo/skin,fresh,boiled	A010C#F28.A07GL$F10.A0F5H$F20.A07QF	Sweet potatoes, PROCESS = Boiling, QUALITATIVE-INFO = Yellow, PART-CONSUMED-ANALYSED = W/o peel		113	129		2.4			30.2	0.1		43	0.9	0.5	2.7	0.094	0.087	0.793	0.297	15	0	200
270	Zambia	3426	Central	65177	Mkushi	2	2	202130011			2009		5			4	3		1						9001	milk,cow,whole,fresh,raw	A02LY#F28.A07HS	Cow milk, whole, PROCESS = Raw, no heat treatment		149	89		4.8			6.7	4.9		168	0	0.6	0	0.066	0.273	0.159	0.054	7	0	42
270	Zambia	3426	Central	65177	Mkushi	2	2	202130011			2009		5			6	3		1						9001	milk,cow,whole,fresh,raw	A02LY#F28.A07HS	Cow milk, whole, PROCESS = Raw, no heat treatment		99	59		3.2			4.5	3.3		112	0	0.4	0	0.044	0.181	0.106	0.036	5	0	28
270	Zambia	3426	Central	65177	Mkushi	2	2	202130011			2009		5			6	3		3						801042	* maize flour,white variety,roller meal (unrefined),raw *boi	A002Q#F28.A07GL$F10.A0F2R$F10.A06HR	Maize flour, PROCESS = Boiling, QUALITATIVE-INFO = White, QUALITATIVE-INFO = Integral /not refined		88	318		6.1			67.7	3.4		5	2	1.5	0	0.119	0.067	1.003	0.163	13	0	0
270	Zambia	3426	Central	65177	Mkushi	2	2	202130011			2009		5			4	3		3						801042	* maize flour,white variety,roller meal (unrefined),raw *boi	A002Q#F28.A07GL$F10.A0F2R$F10.A06HR	Maize flour, PROCESS = Boiling, QUALITATIVE-INFO = White, QUALITATIVE-INFO = Integral /not refined		92	332		6.3			70.7	3.6		6	2.1	1.6	0	0.124	0.07	1.049	0.17	14	0	0
270	Zambia	3426	Central	65177	Mkushi	2	2	202130011			2009		5			2	3		3						801042	* maize flour,white variety,roller meal (unrefined),raw *boi	A002Q#F28.A07GL$F10.A0F2R$F10.A06HR	Maize flour, PROCESS = Boiling, QUALITATIVE-INFO = White, QUALITATIVE-INFO = Integral /not refined		129	466		8.9			99.2	5		8	3	2.2	0	0.174	0.098	1.471	0.239	19	0	0
270	Zambia	3426	Central	65177	Mkushi	2	2	202130011			2009		5			2	3		3						806069	* beans, white (navy), dried, raw *boiled*	A012X#F28.A07GL$F10.A0F2R	Navy beans (dry seeds), PROCESS = Boiling, QUALITATIVE-INFO = White		47	157		11			28.3	0.4		90	4.9	1.7	0	0.082	0.052	0.18	0.075	118	0	0
270	Zambia	3426	Central	65177	Mkushi	2	2	202130011			2009		5			2	3		3						829052	* onion, large bulb, fresh, raw *boiled*	A00HC#F28.A07GL	Onions, PROCESS = Boiling		8	3		0.1			0.7	0		2	0	0	0.5	0.002	0.002	0.009	0.006	1	0	0
270	Zambia	3426	Central	65177	Mkushi	2	2	202130011			2009		5			2	3		3						829063	* tomato,ripe,fresh,raw *boiled*	A0DMX#F28.A07GL$F10.A07XL	Tomatoes, PROCESS = Boiling, QUALITATIVE-INFO = Ripe / mature		29	5		0.3			1.1	0.1		3	0.1	0.1	3.1	0.006	0.005	0.164	0.015	3	0	10
270	Zambia	3426	Central	65177	Mkushi	2	2	202130012			2009		5			4	3		1						9001	milk,cow,whole,fresh,raw	A02LY#F28.A07HS	Cow milk, whole, PROCESS = Raw, no heat treatment		139	83		4.4			6.3	4.6		157	0	0.6	0	0.061	0.254	0.149	0.05	7	0	39
270	Zambia	3426	Central	65177	Mkushi	2	2	202130012			2009		5			4	3		3						801042	* maize flour,white variety,roller meal (unrefined),raw *boi	A002Q#F28.A07GL$F10.A0F2R$F10.A06HR	Maize flour, PROCESS = Boiling, QUALITATIVE-INFO = White, QUALITATIVE-INFO = Integral /not refined		86	310		5.9			66.1	3.4		5	2	1.5	0	0.116	0.065	0.98	0.159	13	0	0
270	Zambia	3426	Central	65177	Mkushi	2	2	202130012			2009		5			2	3		3						801042	* maize flour,white variety,roller meal (unrefined),raw *boi	A002Q#F28.A07GL$F10.A0F2R$F10.A06HR	Maize flour, PROCESS = Boiling, QUALITATIVE-INFO = White, QUALITATIVE-INFO = Integral /not refined		89	321		6.1			68.4	3.5		5	2	1.5	0	0.12	0.068	1.015	0.165	13	0	0
270	Zambia	3426	Central	65177	Mkushi	2	2	202130012			2009		5			2	3		3						806069	* beans, white (navy), dried, raw *boiled*	A012X#F28.A07GL$F10.A0F2R	Navy beans (dry seeds), PROCESS = Boiling, QUALITATIVE-INFO = White		37	123		8.7			22.3	0.3		71	3.8	1.4	0	0.065	0.041	0.142	0.059	93	0	0
270	Zambia	3426	Central	65177	Mkushi	2	2	202130012			2009		5			2	3		3						829052	* onion, large bulb, fresh, raw *boiled*	A00HC#F28.A07GL	Onions, PROCESS = Boiling		6	2		0.1			0.6	0		1	0	0	0.4	0.002	0.002	0.007	0.005	1	0	0
270	Zambia	3426	Central	65177	Mkushi	2	2	202130012			2009		5			2	3		3						829063	* tomato,ripe,fresh,raw *boiled*	A0DMX#F28.A07GL$F10.A07XL	Tomatoes, PROCESS = Boiling, QUALITATIVE-INFO = Ripe / mature		23	4		0.2			0.9	0		2	0.1	0	2.5	0.005	0.004	0.13	0.012	3	0	8
270	Zambia	3426	Central	65177	Mkushi	1	1	202130013			2009		5			2	3		1						4101	sweetpotato,orange,w/skin,fresh,boiled	A010C#F28.A07GL$F10.A0F5J$F20.A07QE	Sweet potatoes, PROCESS = Boiling, QUALITATIVE-INFO = Orange, PART-CONSUMED-ANALYSED = With peel		87	99		1.8			23.2	0.1		35	0.7	0.3	2.2	0.063	0.064	0.514	0.144	11	0	380
270	Zambia	3426	Central	65177	Mkushi	1	1	202130013			2009		5			6	3		3						801042	* maize flour,white variety,roller meal (unrefined),raw *boi	A002Q#F28.A07GL$F10.A0F2R$F10.A06HR	Maize flour, PROCESS = Boiling, QUALITATIVE-INFO = White, QUALITATIVE-INFO = Integral /not refined		76	274		5.2			58.4	3		5	1.7	1.3	0	0.103	0.058	0.866	0.141	11	0	0
270	Zambia	3426	Central	65177	Mkushi	1	1	202130013			2009		5			4	3		3						801042	* maize flour,white variety,roller meal (unrefined),raw *boi	A002Q#F28.A07GL$F10.A0F2R$F10.A06HR	Maize flour, PROCESS = Boiling, QUALITATIVE-INFO = White, QUALITATIVE-INFO = Integral /not refined		64	231		4.4			49.2	2.5		4	1.5	1.1	0	0.086	0.049	0.73	0.118	10	0	0
270	Zambia	3426	Central	65177	Mkushi	1	1	202130013			2009		5			6	3		3						806069	* beans, white (navy), dried, raw *boiled*	A012X#F28.A07GL$F10.A0F2R	Navy beans (dry seeds), PROCESS = Boiling, QUALITATIVE-INFO = White		24	80		5.6			14.5	0.2		46	2.5	0.9	0	0.042	0.026	0.092	0.038	60	0	0
270	Zambia	3426	Central	65177	Mkushi	1	1	202130013			2009		5			4	3		3						806069	* beans, white (navy), dried, raw *boiled*	A012X#F28.A07GL$F10.A0F2R	Navy beans (dry seeds), PROCESS = Boiling, QUALITATIVE-INFO = White		17	57		4			10.3	0.2		33	1.8	0.6	0	0.03	0.019	0.065	0.027	43	0	0
270	Zambia	3426	Central	65177	Mkushi	1	1	202130013			2009		5			6	3		3						818001	* rape leaves,fresh,raw, *boiled*	A0DLD#F28.A07GL	Rape kales, PROCESS = Boiling		20	10		0.7			2	0.1		27	0.3	0.1	16.8	0.02	0.025	0.19	0.051	4	0	146
270	Zambia	3426	Central	65177	Mkushi	1	1	202130013			2009		5			4	3		3						829052	* onion, large bulb, fresh, raw *boiled*	A00HC#F28.A07GL	Onions, PROCESS = Boiling		3	1		0			0.3	0		1	0	0	0.2	0.001	0.001	0.003	0.002	0	0	0
270	Zambia	3426	Central	65177	Mkushi	1	1	202130013			2009		5			6	3		3						829052	* onion, large bulb, fresh, raw *boiled*	A00HC#F28.A07GL	Onions, PROCESS = Boiling		4	2		0			0.4	0		1	0	0	0.3	0.001	0.001	0.005	0.003	1	0	0
270	Zambia	3426	Central	65177	Mkushi	1	1	202130013			2009		5			6	3		3						829052	* onion, large bulb, fresh, raw *boiled*	A00HC#F28.A07GL	Onions, PROCESS = Boiling		5	2		0.1			0.5	0		1	0	0	0.3	0.002	0.001	0.006	0.004	1	0	0
270	Zambia	3426	Central	65177	Mkushi	1	1	202130013			2009		5			6	3		3						829063	* tomato,ripe,fresh,raw *boiled*	A0DMX#F28.A07GL$F10.A07XL	Tomatoes, PROCESS = Boiling, QUALITATIVE-INFO = Ripe / mature		18	3		0.2			0.7	0		2	0.1	0	1.9	0.004	0.003	0.102	0.009	2	0	6
270	Zambia	3426	Central	65177	Mkushi	1	1	202130013			2009		5			4	3		3						829063	* tomato,ripe,fresh,raw *boiled*	A0DMX#F28.A07GL$F10.A07XL	Tomatoes, PROCESS = Boiling, QUALITATIVE-INFO = Ripe / mature		10	2		0.1			0.4	0		1	0	0	1.1	0.002	0.002	0.056	0.005	1	0	3
270	Zambia	3426	Central	65177	Mkushi	1	1	202130013			2009		5			6	3		3						829063	* tomato,ripe,fresh,raw *boiled*	A0DMX#F28.A07GL$F10.A07XL	Tomatoes, PROCESS = Boiling, QUALITATIVE-INFO = Ripe / mature		15	3		0.1			0.6	0		2	0	0	1.6	0.003	0.003	0.085	0.008	2	0	5
270	Zambia	3426	Central	65177	Mkushi	2	2	202130013			2009		5			4	3		3						801042	* maize flour,white variety,roller meal (unrefined),raw *boi	A002Q#F28.A07GL$F10.A0F2R$F10.A06HR	Maize flour, PROCESS = Boiling, QUALITATIVE-INFO = White, QUALITATIVE-INFO = Integral /not refined		78	282		5.4			60	3		5	1.8	1.3	0	0.105	0.059	0.889	0.144	12	0	0
270	Zambia	3426	Central	65177	Mkushi	2	2	202130013			2009		5			4	3		3						806069	* beans, white (navy), dried, raw *boiled*	A012X#F28.A07GL$F10.A0F2R	Navy beans (dry seeds), PROCESS = Boiling, QUALITATIVE-INFO = White		62	206		14.5			37.4	0.6		119	6.4	2.3	0	0.109	0.068	0.237	0.099	156	0	0
270	Zambia	3426	Central	65177	Mkushi	2	2	202130013			2009		5			4	3		3						829052	* onion, large bulb, fresh, raw *boiled*	A00HC#F28.A07GL	Onions, PROCESS = Boiling		11	4		0.1			1	0		3	0	0	0.7	0.003	0.003	0.013	0.009	1	0	0
270	Zambia	3426	Central	65177	Mkushi	2	2	202130013			2009		5			4	3		3						829063	* tomato,ripe,fresh,raw *boiled*	A0DMX#F28.A07GL$F10.A07XL	Tomatoes, PROCESS = Boiling, QUALITATIVE-INFO = Ripe / mature		38	7		0.3			1.5	0.1		4	0.1	0.1	4.1	0.008	0.007	0.214	0.02	4	0	13
270	Zambia	3426	Central	65177	Mkushi	1	1	202130021			2009		5			4	3		1						1008	maize grain,white variety,dried,boiled	A000T#F10.A0F2R$F28.A07KG$F28.A07GL	Maize grain, QUALITATIVE-INFO = White, PROCESS = Drying (dehydration), PROCESS = Boiling		118	222		5.7			45.2	2.8		5	1.5	1.3	0	0.188	0.11	1.986	0.341	11	0	0
270	Zambia	3426	Central	65177	Mkushi	1	1	202130021			2009		5			2	3		1						8001	groundnuts,dried,raw	A015H#F28.A07KG	Peanuts, PROCESS = Drying (dehydration)		23	130		5.9			3.7	11.3		21	1.1	0.8	0	0.147	0.031	2.775	0.08	55	0	0
270	Zambia	3426	Central	65177	Mkushi	1	1	202130021			2009		5			2	3		3						801042	* maize flour,white variety,roller meal (unrefined),raw *boi	A002Q#F28.A07GL$F10.A0F2R$F10.A06HR	Maize flour, PROCESS = Boiling, QUALITATIVE-INFO = White, QUALITATIVE-INFO = Integral /not refined		55	199		3.8			42.3	2.1		3	1.3	0.9	0	0.074	0.042	0.627	0.102	8	0	0
270	Zambia	3426	Central	65177	Mkushi	1	1	202130021			2009		5			6	3		3						801042	* maize flour,white variety,roller meal (unrefined),raw *boi	A002Q#F28.A07GL$F10.A0F2R$F10.A06HR	Maize flour, PROCESS = Boiling, QUALITATIVE-INFO = White, QUALITATIVE-INFO = Integral /not refined		61	220		4.2			46.9	2.4		4	1.4	1	0	0.082	0.046	0.695	0.113	9	0	0
270	Zambia	3426	Central	65177	Mkushi	1	1	202130021			2009		5			4	3		3						801042	* maize flour,white variety,roller meal (unrefined),raw *boi	A002Q#F28.A07GL$F10.A0F2R$F10.A06HR	Maize flour, PROCESS = Boiling, QUALITATIVE-INFO = White, QUALITATIVE-INFO = Integral /not refined		129	466		8.9			99.2	5		8	3	2.2	0	0.174	0.098	1.471	0.239	19	0	0
270	Zambia	3426	Central	65177	Mkushi	1	1	202130021			2009		5			6	3		3						806069	* beans, white (navy), dried, raw *boiled*	A012X#F28.A07GL$F10.A0F2R	Navy beans (dry seeds), PROCESS = Boiling, QUALITATIVE-INFO = White		20	67		4.7			12.1	0.2		38	2.1	0.7	0	0.035	0.022	0.077	0.032	50	0	0
270	Zambia	3426	Central	65177	Mkushi	1	1	202130021			2009		5			4	3		3						806069	* beans, white (navy), dried, raw *boiled*	A012X#F28.A07GL$F10.A0F2R	Navy beans (dry seeds), PROCESS = Boiling, QUALITATIVE-INFO = White		35	117		8.2			21.1	0.3		67	3.6	1.3	0	0.061	0.039	0.134	0.056	88	0	0
270	Zambia	3426	Central	65177	Mkushi	1	1	202130021			2009		5			6	3		3						808007	* groundnuts, powder, raw, *boiled*	A015H#F28.A07LA$F28.A07KG$F28.A07GL$F03.A06JD	Peanuts, PROCESS = Grinding / milling / crushing, PROCESS = Drying (dehydration), PROCESS = Boiling, PHYSICAL-STATE = Powder		11	62		2.8			1.8	5.4		10	0.5	0.4	0	0.07	0.015	1.327	0.038	26	0	0
270	Zambia	3426	Central	65177	Mkushi	1	1	202130021			2009		5			6	3		3						818001	* rape leaves,fresh,raw, *boiled*	A0DLD#F28.A07GL	Rape kales, PROCESS = Boiling		19	10		0.6			1.9	0.1		26	0.3	0.1	16	0.019	0.024	0.181	0.049	4	0	139
270	Zambia	3426	Central	65177	Mkushi	1	1	202130021			2009		5			6	3		3						829052	* onion, large bulb, fresh, raw *boiled*	A00HC#F28.A07GL	Onions, PROCESS = Boiling		3	1		0			0.3	0		1	0	0	0.2	0.001	0.001	0.003	0.002	0	0	0
270	Zambia	3426	Central	65177	Mkushi	1	1	202130021			2009		5			6	3		3						829052	* onion, large bulb, fresh, raw *boiled*	A00HC#F28.A07GL	Onions, PROCESS = Boiling		3	1		0			0.3	0		1	0	0	0.2	0.001	0.001	0.003	0.002	0	0	0
270	Zambia	3426	Central	65177	Mkushi	1	1	202130021			2009		5			4	3		3						829052	* onion, large bulb, fresh, raw *boiled*	A00HC#F28.A07GL	Onions, PROCESS = Boiling		6	2		0.1			0.6	0		1	0	0	0.4	0.002	0.002	0.007	0.005	1	0	0
270	Zambia	3426	Central	65177	Mkushi	1	1	202130021			2009		5			4	3		3						829063	* tomato,ripe,fresh,raw *boiled*	A0DMX#F28.A07GL$F10.A07XL	Tomatoes, PROCESS = Boiling, QUALITATIVE-INFO = Ripe / mature		22	4		0.2			0.9	0		2	0.1	0	2.4	0.005	0.004	0.124	0.011	2	0	7
270	Zambia	3426	Central	65177	Mkushi	1	1	202130021			2009		5			6	3		3						829063	* tomato,ripe,fresh,raw *boiled*	A0DMX#F28.A07GL$F10.A07XL	Tomatoes, PROCESS = Boiling, QUALITATIVE-INFO = Ripe / mature		13	2		0.1			0.5	0		1	0	0	1.4	0.003	0.002	0.073	0.007	1	0	4
270	Zambia	3426	Central	65177	Mkushi	1	1	202130021			2009		5			6	3		3						829063	* tomato,ripe,fresh,raw *boiled*	A0DMX#F28.A07GL$F10.A07XL	Tomatoes, PROCESS = Boiling, QUALITATIVE-INFO = Ripe / mature		11	2		0.1			0.4	0		1	0	0	1.2	0.002	0.002	0.062	0.006	1	0	4
270	Zambia	3426	Central	65177	Mkushi	2	2	202130021			2009		5			2	3		1						8001	groundnuts,dried,raw	A015H#F28.A07KG	Peanuts, PROCESS = Drying (dehydration)		22	125		5.7			3.5	10.8		20	1	0.7	0	0.141	0.03	2.655	0.077	53	0	0
270	Zambia	3426	Central	65177	Mkushi	2	2	202130021			2009		5			6	3		3						801042	* maize flour,white variety,roller meal (unrefined),raw *boi	A002Q#F28.A07GL$F10.A0F2R$F10.A06HR	Maize flour, PROCESS = Boiling, QUALITATIVE-INFO = White, QUALITATIVE-INFO = Integral /not refined		62	224		4.3			47.7	2.4		4	1.4	1.1	0	0.084	0.047	0.707	0.115	9	0	0
270	Zambia	3426	Central	65177	Mkushi	2	2	202130021			2009		5			4	3		3						801042	* maize flour,white variety,roller meal (unrefined),raw *boi	A002Q#F28.A07GL$F10.A0F2R$F10.A06HR	Maize flour, PROCESS = Boiling, QUALITATIVE-INFO = White, QUALITATIVE-INFO = Integral /not refined		81	292		5.6			62.3	3.2		5	1.9	1.4	0	0.109	0.062	0.923	0.15	12	0	0
270	Zambia	3426	Central	65177	Mkushi	2	2	202130021			2009		5			6	3		3						808007	* groundnuts, powder, raw, *boiled*	A015H#F28.A07LA$F28.A07KG$F28.A07GL$F03.A06JD	Peanuts, PROCESS = Grinding / milling / crushing, PROCESS = Drying (dehydration), PROCESS = Boiling, PHYSICAL-STATE = Powder		3	17		0.8			0.5	1.5		3	0.1	0.1	0	0.019	0.004	0.362	0.01	7	0	0
270	Zambia	3426	Central	65177	Mkushi	2	2	202130021			2009		5			4	3		3						808007	* groundnuts, powder, raw, *boiled*	A015H#F28.A07LA$F28.A07KG$F28.A07GL$F03.A06JD	Peanuts, PROCESS = Grinding / milling / crushing, PROCESS = Drying (dehydration), PROCESS = Boiling, PHYSICAL-STATE = Powder		4	23		1			0.6	2		4	0.2	0.1	0	0.026	0.005	0.483	0.014	10	0	0
270	Zambia	3426	Central	65177	Mkushi	2	2	202130021			2009		5			4	3		3						829052	* onion, large bulb, fresh, raw *boiled*	A00HC#F28.A07GL	Onions, PROCESS = Boiling		6	2		0.1			0.6	0		1	0	0	0.4	0.002	0.002	0.007	0.005	1	0	0
270	Zambia	3426	Central	65177	Mkushi	2	2	202130021			2009		5			6	3		3						829052	* onion, large bulb, fresh, raw *boiled*	A00HC#F28.A07GL	Onions, PROCESS = Boiling		4	2		0			0.4	0		1	0	0	0.3	0.001	0.001	0.005	0.003	1	0	0
270	Zambia	3426	Central	65177	Mkushi	2	2	202130021			2009		5			6	3		3						829063	* tomato,ripe,fresh,raw *boiled*	A0DMX#F28.A07GL$F10.A07XL	Tomatoes, PROCESS = Boiling, QUALITATIVE-INFO = Ripe / mature		15	3		0.1			0.6	0		2	0	0	1.6	0.003	0.003	0.085	0.008	2	0	5
270	Zambia	3426	Central	65177	Mkushi	2	2	202130021			2009		5			4	3		3						829063	* tomato,ripe,fresh,raw *boiled*	A0DMX#F28.A07GL$F10.A07XL	Tomatoes, PROCESS = Boiling, QUALITATIVE-INFO = Ripe / mature		24	4		0.2			0.9	0		2	0.1	0	2.6	0.005	0.004	0.135	0.012	3	0	8
270	Zambia	3426	Central	65177	Mkushi	2	2	202130021			2009		5			4	3		3						829200	* mushroom,fresh,raw *boiled*	A00TQ#F28.A07GL	Common mushrooms, PROCESS = Boiling		47	10		1.5			1.6	0.1		1	0.2	0.2	0.8	0.023	0.18	1.611	0.032	5	0	0
270	Zambia	3426	Central	65177	Mkushi	2	2	202130021			2009		5			6	3		3						829200	* mushroom,fresh,raw *boiled*	A00TQ#F28.A07GL	Common mushrooms, PROCESS = Boiling		30	7		0.9			1	0.1		1	0.2	0.2	0.5	0.015	0.115	1.028	0.02	3	0	0
270	Zambia	3426	Central	65177	Mkushi	1	1	202130022			2009		5			4	3		3						801042	* maize flour,white variety,roller meal (unrefined),raw *boi	A002Q#F28.A07GL$F10.A0F2R$F10.A06HR	Maize flour, PROCESS = Boiling, QUALITATIVE-INFO = White, QUALITATIVE-INFO = Integral /not refined		23	83		1.6			17.7	0.9		1	0.5	0.4	0	0.031	0.017	0.262	0.043	3	0	0
270	Zambia	3426	Central	65177	Mkushi	2	2	202130022			2009		5			2	3		1						8001	groundnuts,dried,raw	A015H#F28.A07KG	Peanuts, PROCESS = Drying (dehydration)		20	113		5.2			3.2	9.8		18	0.9	0.7	0	0.128	0.027	2.413	0.07	48	0	0
270	Zambia	3426	Central	65177	Mkushi	2	2	202130022			2009		5			4	3		3						801042	* maize flour,white variety,roller meal (unrefined),raw *boi	A002Q#F28.A07GL$F10.A0F2R$F10.A06HR	Maize flour, PROCESS = Boiling, QUALITATIVE-INFO = White, QUALITATIVE-INFO = Integral /not refined		39	141		2.7			30	1.5		2	0.9	0.7	0	0.053	0.03	0.445	0.072	6	0	0
270	Zambia	3426	Central	65177	Mkushi	2	2	202130022			2009		5			6	3		3						801042	* maize flour,white variety,roller meal (unrefined),raw *boi	A002Q#F28.A07GL$F10.A0F2R$F10.A06HR	Maize flour, PROCESS = Boiling, QUALITATIVE-INFO = White, QUALITATIVE-INFO = Integral /not refined		37	134		2.6			28.5	1.4		2	0.9	0.6	0	0.05	0.028	0.422	0.068	6	0	0
270	Zambia	3426	Central	65177	Mkushi	2	2	202130022			2009		5			4	3		3						808007	* groundnuts, powder, raw, *boiled*	A015H#F28.A07LA$F28.A07KG$F28.A07GL$F03.A06JD	Peanuts, PROCESS = Grinding / milling / crushing, PROCESS = Drying (dehydration), PROCESS = Boiling, PHYSICAL-STATE = Powder		2	11		0.5			0.3	1		2	0.1	0.1	0	0.013	0.003	0.241	0.007	5	0	0
270	Zambia	3426	Central	65177	Mkushi	2	2	202130022			2009		5			6	3		3						808007	* groundnuts, powder, raw, *boiled*	A015H#F28.A07LA$F28.A07KG$F28.A07GL$F03.A06JD	Peanuts, PROCESS = Grinding / milling / crushing, PROCESS = Drying (dehydration), PROCESS = Boiling, PHYSICAL-STATE = Powder		1	6		0.3			0.2	0.5		1	0	0	0	0.006	0.001	0.121	0.003	2	0	0
270	Zambia	3426	Central	65177	Mkushi	2	2	202130022			2009		5			6	3		3						829052	* onion, large bulb, fresh, raw *boiled*	A00HC#F28.A07GL	Onions, PROCESS = Boiling		2	1		0			0.2	0		0	0	0	0.1	0.001	0.001	0.002	0.002	0	0	0
270	Zambia	3426	Central	65177	Mkushi	2	2	202130022			2009		5			4	3		3						829052	* onion, large bulb, fresh, raw *boiled*	A00HC#F28.A07GL	Onions, PROCESS = Boiling		2	1		0			0.2	0		0	0	0	0.1	0.001	0.001	0.002	0.002	0	0	0
270	Zambia	3426	Central	65177	Mkushi	2	2	202130022			2009		5			6	3		3						829063	* tomato,ripe,fresh,raw *boiled*	A0DMX#F28.A07GL$F10.A07XL	Tomatoes, PROCESS = Boiling, QUALITATIVE-INFO = Ripe / mature		8	1		0.1			0.3	0		1	0	0	0.9	0.002	0.001	0.045	0.004	1	0	3
270	Zambia	3426	Central	65177	Mkushi	2	2	202130022			2009		5			4	3		3						829063	* tomato,ripe,fresh,raw *boiled*	A0DMX#F28.A07GL$F10.A07XL	Tomatoes, PROCESS = Boiling, QUALITATIVE-INFO = Ripe / mature		9	2		0.1			0.4	0		1	0	0	1	0.002	0.002	0.051	0.005	1	0	3
270	Zambia	3426	Central	65177	Mkushi	2	2	202130022			2009		5			4	3		3						829200	* mushroom,fresh,raw *boiled*	A00TQ#F28.A07GL	Common mushrooms, PROCESS = Boiling		17	4		0.5			0.6	0.1		1	0.1	0.1	0.3	0.008	0.065	0.583	0.012	2	0	0
270	Zambia	3426	Central	65177	Mkushi	2	2	202130022			2009		5			6	3		3						829200	* mushroom,fresh,raw *boiled*	A00TQ#F28.A07GL	Common mushrooms, PROCESS = Boiling		16	4		0.5			0.5	0		0	0.1	0.1	0.3	0.008	0.061	0.548	0.011	2	0	0
270	Zambia	3426	Central	65177	Mkushi	1	1	202130023			2009		5			4	3		1						1008	maize grain,white variety,dried,boiled	A000T#F10.A0F2R$F28.A07KG$F28.A07GL	Maize grain, QUALITATIVE-INFO = White, PROCESS = Drying (dehydration), PROCESS = Boiling		85	160		4.1			32.6	2		3	1.1	0.9	0	0.135	0.079	1.431	0.246	8	0	0
270	Zambia	3426	Central	65177	Mkushi	1	1	202130023			2009		5			6	3		1						8012	groundnuts,in-shell,dried,raw	A015H#F28.A07KG	Peanuts, PROCESS = Drying (dehydration)		10	57		2.6			1.6	4.9		9	0.5	0.3	0	0.064	0.014	1.207	0.035	24	0	0
270	Zambia	3426	Central	65177	Mkushi	1	1	202130023			2009		5			6	3		3						801042	* maize flour,white variety,roller meal (unrefined),raw *boi	A002Q#F28.A07GL$F10.A0F2R$F10.A06HR	Maize flour, PROCESS = Boiling, QUALITATIVE-INFO = White, QUALITATIVE-INFO = Integral /not refined		98	354		6.8			75.4	3.8		6	2.3	1.7	0	0.132	0.074	1.117	0.181	15	0	0
270	Zambia	3426	Central	65177	Mkushi	1	1	202130023			2009		5			4	3		3						801042	* maize flour,white variety,roller meal (unrefined),raw *boi	A002Q#F28.A07GL$F10.A0F2R$F10.A06HR	Maize flour, PROCESS = Boiling, QUALITATIVE-INFO = White, QUALITATIVE-INFO = Integral /not refined		104	375		7.2			80	4.1		6	2.4	1.8	0	0.14	0.079	1.186	0.192	16	0	0
270	Zambia	3426	Central	65177	Mkushi	1	1	202130023			2009		5			4	3		3						806069	* beans, white (navy), dried, raw *boiled*	A012X#F28.A07GL$F10.A0F2R	Navy beans (dry seeds), PROCESS = Boiling, QUALITATIVE-INFO = White		44	147		10.3			26.5	0.4		84	4.6	1.6	0	0.077	0.048	0.169	0.07	111	0	0
270	Zambia	3426	Central	65177	Mkushi	1	1	202130023			2009		5			6	3		3						808007	* groundnuts, powder, raw, *boiled*	A015H#F28.A07LA$F28.A07KG$F28.A07GL$F03.A06JD	Peanuts, PROCESS = Grinding / milling / crushing, PROCESS = Drying (dehydration), PROCESS = Boiling, PHYSICAL-STATE = Powder		14	79		3.6			2.3	6.9		13	0.6	0.5	0	0.09	0.019	1.689	0.049	34	0	0
270	Zambia	3426	Central	65177	Mkushi	1	1	202130023			2009		5			6	3		3						818001	* rape leaves,fresh,raw, *boiled*	A0DLD#F28.A07GL	Rape kales, PROCESS = Boiling		24	12		0.8			2.4	0.2		32	0.4	0.1	20.2	0.024	0.03	0.228	0.062	5	0	175
270	Zambia	3426	Central	65177	Mkushi	1	1	202130023			2009		5			4	3		3						829052	* onion, large bulb, fresh, raw *boiled*	A00HC#F28.A07GL	Onions, PROCESS = Boiling		7	3		0.1			0.7	0		2	0	0	0.4	0.002	0.002	0.008	0.005	1	0	0
270	Zambia	3426	Central	65177	Mkushi	1	1	202130023			2009		5			6	3		3						829052	* onion, large bulb, fresh, raw *boiled*	A00HC#F28.A07GL	Onions, PROCESS = Boiling		4	2		0			0.4	0		1	0	0	0.3	0.001	0.001	0.005	0.003	1	0	0
270	Zambia	3426	Central	65177	Mkushi	1	1	202130023			2009		5			4	3		3						829063	* tomato,ripe,fresh,raw *boiled*	A0DMX#F28.A07GL$F10.A07XL	Tomatoes, PROCESS = Boiling, QUALITATIVE-INFO = Ripe / mature		28	5		0.3			1.1	0.1		3	0.1	0.1	3	0.006	0.005	0.158	0.015	3	0	10
270	Zambia	3426	Central	65177	Mkushi	1	1	202130023			2009		5			6	3		3						829063	* tomato,ripe,fresh,raw *boiled*	A0DMX#F28.A07GL$F10.A07XL	Tomatoes, PROCESS = Boiling, QUALITATIVE-INFO = Ripe / mature		14	3		0.1			0.5	0		1	0	0	1.5	0.003	0.003	0.079	0.007	2	0	5
270	Zambia	3426	Central	65177	Mkushi	2	2	202130023			2009		5			4	3		3						801042	* maize flour,white variety,roller meal (unrefined),raw *boi	A002Q#F28.A07GL$F10.A0F2R$F10.A06HR	Maize flour, PROCESS = Boiling, QUALITATIVE-INFO = White, QUALITATIVE-INFO = Integral /not refined		154	556		10.6			118.4	6		9	3.5	2.6	0	0.208	0.117	1.756	0.285	23	0	0
270	Zambia	3426	Central	65177	Mkushi	2	2	202130023			2009		5			6	3		3						801042	* maize flour,white variety,roller meal (unrefined),raw *boi	A002Q#F28.A07GL$F10.A0F2R$F10.A06HR	Maize flour, PROCESS = Boiling, QUALITATIVE-INFO = White, QUALITATIVE-INFO = Integral /not refined		113	408		7.8			86.9	4.4		7	2.6	1.9	0	0.153	0.086	1.288	0.209	17	0	0
270	Zambia	3426	Central	65177	Mkushi	2	2	202130023			2009		5			6	3		3						808007	* groundnuts, powder, raw, *boiled*	A015H#F28.A07LA$F28.A07KG$F28.A07GL$F03.A06JD	Peanuts, PROCESS = Grinding / milling / crushing, PROCESS = Drying (dehydration), PROCESS = Boiling, PHYSICAL-STATE = Powder		4	23		1			0.6	2		4	0.2	0.1	0	0.026	0.005	0.483	0.014	10	0	0
270	Zambia	3426	Central	65177	Mkushi	2	2	202130023			2009		5			4	3		3						808007	* groundnuts, powder, raw, *boiled*	A015H#F28.A07LA$F28.A07KG$F28.A07GL$F03.A06JD	Peanuts, PROCESS = Grinding / milling / crushing, PROCESS = Drying (dehydration), PROCESS = Boiling, PHYSICAL-STATE = Powder		4	23		1			0.6	2		4	0.2	0.1	0	0.026	0.005	0.483	0.014	10	0	0
270	Zambia	3426	Central	65177	Mkushi	2	2	202130023			2009		5			6	3		3						829052	* onion, large bulb, fresh, raw *boiled*	A00HC#F28.A07GL	Onions, PROCESS = Boiling		5	2		0.1			0.5	0		1	0	0	0.3	0.002	0.001	0.006	0.004	1	0	0
270	Zambia	3426	Central	65177	Mkushi	2	2	202130023			2009		5			4	3		3						829052	* onion, large bulb, fresh, raw *boiled*	A00HC#F28.A07GL	Onions, PROCESS = Boiling		6	2		0.1			0.6	0		1	0	0	0.4	0.002	0.002	0.007	0.005	1	0	0
270	Zambia	3426	Central	65177	Mkushi	2	2	202130023			2009		5			4	3		3						829063	* tomato,ripe,fresh,raw *boiled*	A0DMX#F28.A07GL$F10.A07XL	Tomatoes, PROCESS = Boiling, QUALITATIVE-INFO = Ripe / mature		24	4		0.2			0.9	0		2	0.1	0	2.6	0.005	0.004	0.135	0.012	3	0	8
270	Zambia	3426	Central	65177	Mkushi	2	2	202130023			2009		5			6	3		3						829063	* tomato,ripe,fresh,raw *boiled*	A0DMX#F28.A07GL$F10.A07XL	Tomatoes, PROCESS = Boiling, QUALITATIVE-INFO = Ripe / mature		21	4		0.2			0.8	0		2	0.1	0	2.3	0.005	0.004	0.118	0.011	2	0	7
270	Zambia	3426	Central	65177	Mkushi	2	2	202130023			2009		5			4	3		3						829200	* mushroom,fresh,raw *boiled*	A00TQ#F28.A07GL	Common mushrooms, PROCESS = Boiling		47	10		1.5			1.6	0.1		1	0.2	0.2	0.8	0.023	0.18	1.611	0.032	5	0	0
270	Zambia	3426	Central	65177	Mkushi	2	2	202130023			2009		5			6	3		3						829200	* mushroom,fresh,raw *boiled*	A00TQ#F28.A07GL	Common mushrooms, PROCESS = Boiling		41	9		1.3			1.4	0.1		1	0.2	0.2	0.7	0.02	0.157	1.405	0.028	5	0	0
270	Zambia	3426	Central	65177	Mkushi	1	1	202130061			2009		5			4	3		1						4001	sweetpotato,yellow,w/skin,fresh,boiled	A010C#F28.A07GL$F10.A0F5H$F20.A07QE	Sweet potatoes, PROCESS = Boiling, QUALITATIVE-INFO = Yellow, PART-CONSUMED-ANALYSED = With peel		130	148		2.7			34.7	0.1		49	1	0.5	3.1	0.108	0.1	0.913	0.342	17	0	230
270	Zambia	3426	Central	65177	Mkushi	1	1	202130061			2009		5			2	3		1						17010	egg,chicken,whole,omelet	A03YN#F04.A031G	Omelette, plain, INGREDIENT = Hen eggs		36	57		3.8			0.3	4.3		17	0.6	0.3	0	0.021	0.145	0.022	0.044	14	0.36	56
270	Zambia	3426	Central	65177	Mkushi	1	1	202130061			2009		5			6	3		1						26005	sugarcane,raw(nzimbe)	A032H#F27.A010V	Sucrose (common sugar), SOURCE-COMMODITIES = Sugar canes		40	22		0.2			5.2	0		3	0.6	0	1.2	0.008	0.004	0.04	0	0	0	0
270	Zambia	3426	Central	65177	Mkushi	1	1	202130061			2009		5			2	3		3						801042	* maize flour,white variety,roller meal (unrefined),raw *boi	A002Q#F28.A07GL$F10.A0F2R$F10.A06HR	Maize flour, PROCESS = Boiling, QUALITATIVE-INFO = White, QUALITATIVE-INFO = Integral /not refined		71	256		4.9			54.6	2.8		4	1.6	1.2	0	0.096	0.054	0.809	0.131	11	0	0
270	Zambia	3426	Central	65177	Mkushi	1	1	202130061			2009		5			6	3		3						801042	* maize flour,white variety,roller meal (unrefined),raw *boi	A002Q#F28.A07GL$F10.A0F2R$F10.A06HR	Maize flour, PROCESS = Boiling, QUALITATIVE-INFO = White, QUALITATIVE-INFO = Integral /not refined		38	137		2.6			29.2	1.5		2	0.9	0.6	0	0.051	0.029	0.433	0.07	6	0	0
270	Zambia	3426	Central	65177	Mkushi	1	1	202130061			2009		5			2	3		3						818001	* rape leaves,fresh,raw, *boiled*	A0DLD#F28.A07GL	Rape kales, PROCESS = Boiling		23	12		0.8			2.3	0.2		31	0.4	0.1	19.3	0.023	0.029	0.219	0.059	5	0	168
270	Zambia	3426	Central	65177	Mkushi	1	1	202130061			2009		5			6	3		3						818001	* rape leaves,fresh,raw, *boiled*	A0DLD#F28.A07GL	Rape kales, PROCESS = Boiling		24	12		0.8			2.4	0.2		32	0.4	0.1	20.2	0.024	0.03	0.228	0.062	5	0	175
270	Zambia	3426	Central	65177	Mkushi	1	1	202130061			2009		5			6	3		3						829052	* onion, large bulb, fresh, raw *boiled*	A00HC#F28.A07GL	Onions, PROCESS = Boiling		6	2		0.1			0.6	0		1	0	0	0.4	0.002	0.002	0.007	0.005	1	0	0
270	Zambia	3426	Central	65177	Mkushi	1	1	202130061			2009		5			2	3		3						829052	* onion, large bulb, fresh, raw *boiled*	A00HC#F28.A07GL	Onions, PROCESS = Boiling		6	2		0.1			0.6	0		1	0	0	0.4	0.002	0.002	0.007	0.005	1	0	0
270	Zambia	3426	Central	65177	Mkushi	1	1	202130061			2009		5			2	3		3						829063	* tomato,ripe,fresh,raw *boiled*	A0DMX#F28.A07GL$F10.A07XL	Tomatoes, PROCESS = Boiling, QUALITATIVE-INFO = Ripe / mature		21	4		0.2			0.8	0		2	0.1	0	2.3	0.005	0.004	0.118	0.011	2	0	7
270	Zambia	3426	Central	65177	Mkushi	1	1	202130061			2009		5			6	3		3						829063	* tomato,ripe,fresh,raw *boiled*	A0DMX#F28.A07GL$F10.A07XL	Tomatoes, PROCESS = Boiling, QUALITATIVE-INFO = Ripe / mature		22	4		0.2			0.9	0		2	0.1	0	2.4	0.005	0.004	0.124	0.011	2	0	7
270	Zambia	3426	Central	65177	Mkushi	2	2	202130061			2009		5			2	3		1						8001	groundnuts,dried,raw	A015H#F28.A07KG	Peanuts, PROCESS = Drying (dehydration)		29	164		7.5			4.7	14.3		27	1.3	1	0	0.186	0.039	3.499	0.101	70	0	0
270	Zambia	3426	Central	65177	Mkushi	2	2	202130061			2009		5			4	3		1						30230	amasuku (masuku),ripe,fresh,raw	A01DL#F28.A07HS$F10.A07XL	Loquats, PROCESS = Raw, no heat treatment, QUALITATIVE-INFO = Ripe / mature		33	16		0.1			4	0.1		5	0.1	0	0.3	0.006	0.008	0.059	0.033	5	0	25
270	Zambia	3426	Central	65177	Mkushi	2	2	202130061			2009		5			6	3		3						801042	* maize flour,white variety,roller meal (unrefined),raw *boi	A002Q#F28.A07GL$F10.A0F2R$F10.A06HR	Maize flour, PROCESS = Boiling, QUALITATIVE-INFO = White, QUALITATIVE-INFO = Integral /not refined		60	217		4.1			46.1	2.3		4	1.4	1	0	0.081	0.046	0.684	0.111	9	0	0
270	Zambia	3426	Central	65177	Mkushi	2	2	202130061			2009		5			4	3		3						801042	* maize flour,white variety,roller meal (unrefined),raw *boi	A002Q#F28.A07GL$F10.A0F2R$F10.A06HR	Maize flour, PROCESS = Boiling, QUALITATIVE-INFO = White, QUALITATIVE-INFO = Integral /not refined		89	321		6.1			68.4	3.5		5	2	1.5	0	0.12	0.068	1.015	0.165	13	0	0
270	Zambia	3426	Central	65177	Mkushi	2	2	202130061			2009		5			6	3		3						806069	* beans, white (navy), dried, raw *boiled*	A012X#F28.A07GL$F10.A0F2R	Navy beans (dry seeds), PROCESS = Boiling, QUALITATIVE-INFO = White		39	130		9.1			23.5	0.4		75	4.1	1.4	0	0.068	0.043	0.149	0.062	98	0	0
270	Zambia	3426	Central	65177	Mkushi	2	2	202130061			2009		5			4	3		3						818041	* cassava leaves, fresh, raw, *boiled*	A00NJ#F28.A07GL	Cassava leaves, PROCESS = Boiling		27	30		2.3			4.1	0.5		94	3	0	230.5	0.061	0.154	0.616	0.054	7	0	25
270	Zambia	3426	Central	65177	Mkushi	2	2	202130061			2009		5			4	3		3						829052	* onion, large bulb, fresh, raw *boiled*	A00HC#F28.A07GL	Onions, PROCESS = Boiling		7	3		0.1			0.7	0		2	0	0	0.4	0.002	0.002	0.008	0.005	1	0	0
270	Zambia	3426	Central	65177	Mkushi	2	2	202130061			2009		5			6	3		3						829052	* onion, large bulb, fresh, raw *boiled*	A00HC#F28.A07GL	Onions, PROCESS = Boiling		7	3		0.1			0.7	0		2	0	0	0.4	0.002	0.002	0.008	0.005	1	0	0
270	Zambia	3426	Central	65177	Mkushi	2	2	202130061			2009		5			6	3		3						829063	* tomato,ripe,fresh,raw *boiled*	A0DMX#F28.A07GL$F10.A07XL	Tomatoes, PROCESS = Boiling, QUALITATIVE-INFO = Ripe / mature		24	4		0.2			0.9	0		2	0.1	0	2.6	0.005	0.004	0.135	0.012	3	0	8
270	Zambia	3426	Central	65177	Mkushi	2	2	202130061			2009		5			4	3		3						829063	* tomato,ripe,fresh,raw *boiled*	A0DMX#F28.A07GL$F10.A07XL	Tomatoes, PROCESS = Boiling, QUALITATIVE-INFO = Ripe / mature		25	5		0.2			1	0.1		3	0.1	0.1	2.7	0.006	0.005	0.141	0.013	3	0	9
270	Zambia	3426	Central	65177	Mkushi	1	1	202130063			2009		5			4	3		1						4001	sweetpotato,yellow,w/skin,fresh,boiled	A010C#F28.A07GL$F10.A0F5H$F20.A07QE	Sweet potatoes, PROCESS = Boiling, QUALITATIVE-INFO = Yellow, PART-CONSUMED-ANALYSED = With peel		234	267		4.9			62.5	0.2		89	1.9	0.9	5.6	0.194	0.18	1.643	0.615	30	0	414
270	Zambia	3426	Central	65177	Mkushi	1	1	202130063			2009		5			2	3		3						801042	* maize flour,white variety,roller meal (unrefined),raw *boi	A002Q#F28.A07GL$F10.A0F2R$F10.A06HR	Maize flour, PROCESS = Boiling, QUALITATIVE-INFO = White, QUALITATIVE-INFO = Integral /not refined		103	372		7.1			79.2	4		6	2.4	1.8	0	0.139	0.078	1.174	0.191	15	0	0
270	Zambia	3426	Central	65177	Mkushi	1	1	202130063			2009		5			6	3		3						801042	* maize flour,white variety,roller meal (unrefined),raw *boi	A002Q#F28.A07GL$F10.A0F2R$F10.A06HR	Maize flour, PROCESS = Boiling, QUALITATIVE-INFO = White, QUALITATIVE-INFO = Integral /not refined		67	242		4.6			51.5	2.6		4	1.5	1.1	0	0.09	0.051	0.764	0.124	10	0	0
270	Zambia	3426	Central	65177	Mkushi	1	1	202130063			2009		5			2	3		3						818001	* rape leaves,fresh,raw, *boiled*	A0DLD#F28.A07GL	Rape kales, PROCESS = Boiling		34	17		1.1			3.4	0.2		46	0.6	0.1	28.6	0.034	0.042	0.323	0.087	7	0	249
270	Zambia	3426	Central	65177	Mkushi	1	1	202130063			2009		5			6	3		3						818001	* rape leaves,fresh,raw, *boiled*	A0DLD#F28.A07GL	Rape kales, PROCESS = Boiling		26	13		0.9			2.6	0.2		35	0.4	0.1	21.8	0.026	0.032	0.247	0.067	6	0	190
270	Zambia	3426	Central	65177	Mkushi	1	1	202130063			2009		5			2	3		3						829052	* onion, large bulb, fresh, raw *boiled*	A00HC#F28.A07GL	Onions, PROCESS = Boiling		9	4		0.1			0.8	0		2	0	0	0.6	0.003	0.003	0.01	0.007	1	0	0
270	Zambia	3426	Central	65177	Mkushi	1	1	202130063			2009		5			6	3		3						829052	* onion, large bulb, fresh, raw *boiled*	A00HC#F28.A07GL	Onions, PROCESS = Boiling		7	3		0.1			0.7	0		2	0	0	0.4	0.002	0.002	0.008	0.005	1	0	0
270	Zambia	3426	Central	65177	Mkushi	1	1	202130063			2009		5			2	3		3						829063	* tomato,ripe,fresh,raw *boiled*	A0DMX#F28.A07GL$F10.A07XL	Tomatoes, PROCESS = Boiling, QUALITATIVE-INFO = Ripe / mature		31	6		0.3			1.2	0.1		3	0.1	0.1	3.3	0.007	0.006	0.175	0.016	3	0	11
270	Zambia	3426	Central	65177	Mkushi	1	1	202130063			2009		5			6	3		3						829063	* tomato,ripe,fresh,raw *boiled*	A0DMX#F28.A07GL$F10.A07XL	Tomatoes, PROCESS = Boiling, QUALITATIVE-INFO = Ripe / mature		24	4		0.2			0.9	0		2	0.1	0	2.6	0.005	0.004	0.135	0.012	3	0	8
270	Zambia	3426	Central	65177	Mkushi	2	2	202130063			2009		5			4	3		1						8003	groundnuts,dried,roasted	A015H#F28.A07KG$F28.A07GY	Peanuts, PROCESS = Drying (dehydration), PROCESS = Roasting		90	527		21.3			19.4	44.7		49	2.1	3	0	0.394	0.088	12.173	0.23	131	0	0
270	Zambia	3426	Central	65177	Mkushi	2	2	202130063			2009		5			4	3		3						801042	* maize flour,white variety,roller meal (unrefined),raw *boi	A002Q#F28.A07GL$F10.A0F2R$F10.A06HR	Maize flour, PROCESS = Boiling, QUALITATIVE-INFO = White, QUALITATIVE-INFO = Integral /not refined		194	700		13.4			149.2	7.6		12	4.5	3.3	0	0.262	0.147	2.212	0.359	29	0	0
270	Zambia	3426	Central	65177	Mkushi	2	2	202130063			2009		5			6	3		3						801042	* maize flour,white variety,roller meal (unrefined),raw *boi	A002Q#F28.A07GL$F10.A0F2R$F10.A06HR	Maize flour, PROCESS = Boiling, QUALITATIVE-INFO = White, QUALITATIVE-INFO = Integral /not refined		119	430		8.2			91.5	4.6		7	2.7	2	0	0.161	0.09	1.357	0.22	18	0	0
270	Zambia	3426	Central	65177	Mkushi	2	2	202130063			2009		5			6	3		3						806069	* beans, white (navy), dried, raw *boiled*	A012X#F28.A07GL$F10.A0F2R	Navy beans (dry seeds), PROCESS = Boiling, QUALITATIVE-INFO = White		68	226		15.9			41	0.6		131	7.1	2.5	0	0.119	0.075	0.26	0.108	171	0	0
270	Zambia	3426	Central	65177	Mkushi	2	2	202130063			2009		5			4	3		3						818041	* cassava leaves, fresh, raw, *boiled*	A00NJ#F28.A07GL	Cassava leaves, PROCESS = Boiling		51	57		4.4			7.8	1		177	5.6	0.1	435.4	0.115	0.291	1.163	0.102	14	0	47
270	Zambia	3426	Central	65177	Mkushi	2	2	202130063			2009		5			4	3		3						829052	* onion, large bulb, fresh, raw *boiled*	A00HC#F28.A07GL	Onions, PROCESS = Boiling		14	6		0.2			1.3	0		3	0	0	0.9	0.004	0.004	0.016	0.011	2	0	0
270	Zambia	3426	Central	65177	Mkushi	2	2	202130063			2009		5			6	3		3						829052	* onion, large bulb, fresh, raw *boiled*	A00HC#F28.A07GL	Onions, PROCESS = Boiling		12	5		0.1			1.1	0		3	0	0	0.8	0.004	0.003	0.014	0.009	2	0	0
270	Zambia	3426	Central	65177	Mkushi	2	2	202130063			2009		5			6	3		3						829063	* tomato,ripe,fresh,raw *boiled*	A0DMX#F28.A07GL$F10.A07XL	Tomatoes, PROCESS = Boiling, QUALITATIVE-INFO = Ripe / mature		42	8		0.4			1.6	0.1		4	0.1	0.1	4.5	0.009	0.008	0.237	0.022	5	0	14
270	Zambia	3426	Central	65177	Mkushi	2	2	202130063			2009		5			4	3		3						829063	* tomato,ripe,fresh,raw *boiled*	A0DMX#F28.A07GL$F10.A07XL	Tomatoes, PROCESS = Boiling, QUALITATIVE-INFO = Ripe / mature		47	8		0.4			1.8	0.1		5	0.1	0.1	5.1	0.01	0.008	0.265	0.024	5	0	16
270	Zambia	3426	Central	65177	Mkushi	1	1	202130111			2009		5			4	3		1						1202	rice,white,polished,boiled	A003D#F10.A0F2R$F28.A07GL	Rice grain, polished, QUALITATIVE-INFO = White, PROCESS = Boiling		156	203		3.7			44.6	0.3		5	0.3	0.6	0	0.031	0.025	0.624	0.078	3	0	0
270	Zambia	3426	Central	65177	Mkushi	1	1	202130111			2009		5			2	3		1						4001	sweetpotato,yellow,w/skin,fresh,boiled	A010C#F28.A07GL$F10.A0F5H$F20.A07QE	Sweet potatoes, PROCESS = Boiling, QUALITATIVE-INFO = Yellow, PART-CONSUMED-ANALYSED = With peel		390	445		8.2			104.1	0.4		148	3.1	1.6	9.4	0.324	0.3	2.738	1.026	51	0	690
270	Zambia	3426	Central	65177	Mkushi	1	1	202130111			2009		5			6	3		1						12032	beef,lung,boiled	A01ZM#F02.A069P$F28.A07GL	Bovine edible offal, non-muscle, other than liver and kidney, PART-NATURE = Lung (as part-nature), PROCESS = Boiling		31	37		6.3			0	1.1		3	1.7	0.5	10.1	0.011	0.044	0.773	0.006	2	0.62	4
270	Zambia	3426	Central	65177	Mkushi	1	1	202130111			2009		5			6	3		1						12042	beef,tripe,boiled	A020R#F02.A07XN$F28.A07GL	Bovine other slaughtering products, PART-NATURE = Tripe (as part-nature), PROCESS = Boiling		27	63		3.4			0	5.5		7	0.4	0.5	0	0.004	0.012	0.023	0	0	0	0
270	Zambia	3426	Central	65177	Mkushi	1	1	202130111			2009		5			4	3		1						17010	egg,chicken,whole,omelet	A03YN#F04.A031G	Omelette, plain, INGREDIENT = Hen eggs		36	57		3.8			0.3	4.3		17	0.6	0.3	0	0.021	0.145	0.022	0.044	14	0.36	56
270	Zambia	3426	Central	65177	Mkushi	1	1	202130111			2009		5			2	3		1						26004	sugar,brown,raw (zambia sugar)	A032M	Brown sugar		38	147		0			38	0		0	0	0	0	0	0.007	0	0	0	0	335
270	Zambia	3426	Central	65177	Mkushi	1	1	202130111			2009		5			4	3		1						29407	tomato,ripe,red,fresh,boiled	A0DMX#F28.A07GL$F10.A0F2S$F10.A07XL	Tomatoes, PROCESS = Boiling, QUALITATIVE-INFO = Red, QUALITATIVE-INFO = Ripe / mature		76	14		0.8			3	0.1		8	0.5	0.1	17.3	0.027	0.017	0.404	0.06	10	0	18
270	Zambia	3426	Central	65177	Mkushi	1	1	202130111			2009		5			4	3		3						801042	* maize flour,white variety,roller meal (unrefined),raw *boi	A002Q#F28.A07GL$F10.A0F2R$F10.A06HR	Maize flour, PROCESS = Boiling, QUALITATIVE-INFO = White, QUALITATIVE-INFO = Integral /not refined		50	181		3.5			38.5	2		3	1.2	0.9	0	0.068	0.038	0.57	0.093	8	0	0
270	Zambia	3426	Central	65177	Mkushi	1	1	202130111			2009		5			2	3		3						801042	* maize flour,white variety,roller meal (unrefined),raw *boi	A002Q#F28.A07GL$F10.A0F2R$F10.A06HR	Maize flour, PROCESS = Boiling, QUALITATIVE-INFO = White, QUALITATIVE-INFO = Integral /not refined		32	116		2.2			24.6	1.2		2	0.7	0.5	0	0.043	0.024	0.365	0.059	5	0	0
270	Zambia	3426	Central	65177	Mkushi	1	1	202130111			2009		5			6	3		3						801042	* maize flour,white variety,roller meal (unrefined),raw *boi	A002Q#F28.A07GL$F10.A0F2R$F10.A06HR	Maize flour, PROCESS = Boiling, QUALITATIVE-INFO = White, QUALITATIVE-INFO = Integral /not refined		39	141		2.7			30	1.5		2	0.9	0.7	0	0.053	0.03	0.445	0.072	6	0	0
270	Zambia	3426	Central	65177	Mkushi	1	1	202130111			2009		5			4	3		3						818001	* rape leaves,fresh,raw, *boiled*	A0DLD#F28.A07GL	Rape kales, PROCESS = Boiling		39	20		1.3			3.9	0.3		53	0.7	0.2	32.8	0.039	0.048	0.371	0.1	9	0	285
270	Zambia	3426	Central	65177	Mkushi	1	1	202130111			2009		5			4	3		3						829052	* onion, large bulb, fresh, raw *boiled*	A00HC#F28.A07GL	Onions, PROCESS = Boiling		10	4		0.1			0.9	0		2	0	0	0.6	0.003	0.003	0.011	0.008	1	0	0
270	Zambia	3426	Central	65177	Mkushi	1	1	202130111			2009		5			4	3		3						829063	* tomato,ripe,fresh,raw *boiled*	A0DMX#F28.A07GL$F10.A07XL	Tomatoes, PROCESS = Boiling, QUALITATIVE-INFO = Ripe / mature		36	6		0.3			1.4	0.1		4	0.1	0.1	3.9	0.008	0.006	0.203	0.019	4	0	12
270	Zambia	3426	Central	65177	Mkushi	2	2	202130111			2009		5			4	3		1						1202	rice,white,polished,boiled	A003D#F10.A0F2R$F28.A07GL	Rice grain, polished, QUALITATIVE-INFO = White, PROCESS = Boiling		94	122		2.3			26.9	0.2		3	0.2	0.4	0	0.019	0.015	0.376	0.047	2	0	0
270	Zambia	3426	Central	65177	Mkushi	2	2	202130111			2009		5			2	3		1						1311	bread,wheat,bun, refined flour,type 1,baked	A004Y#F28.A07GX	Wheat bread and rolls, white (refined flour), PROCESS = Baking		122	325		9.3			61.7	4		184	4.5	0.9	0	0.555	0.404	5.35	0.102	209	0	0
270	Zambia	3426	Central	65177	Mkushi	2	2	202130111			2009		5			2	3		1						9050	tea,brewed	A03LB	Tea beverages		114	1		0			0.3	0		0	0	0	0	0	0.016	0	0	6	0	0
270	Zambia	3426	Central	65177	Mkushi	2	2	202130111			2009		5			4	3		1						17006	egg,whole,chicken, scrambled	A032A#F27.A031G$F28.A0BA1$F28.A0CRL	Hardened egg products, SOURCE-COMMODITIES = Hen eggs, PROCESS = Cooking and similar thermal preparation processes, PROCESS = Mixing		88	147		9.8			1.9	10.7		62	1.1	0.9	0.2	0.046	0.385	0.07	0.104	26	0	126
270	Zambia	3426	Central	65177	Mkushi	2	2	202130111			2009		5			4	3		1						30001	banana (all types),ripe,fresh,raw	A01LC#F28.A07HS$F10.A07XL	Common banana, PROCESS = Raw, no heat treatment, QUALITATIVE-INFO = Ripe / mature		98	87		1.1			22.3	0.3		5	0.3	0.2	8.5	0.03	0.072	0.652	0.36	20	0	3
270	Zambia	3426	Central	65177	Mkushi	2	2	202130111			2009		5			2	3		3						801042	* maize flour,white variety,roller meal (unrefined),raw *boi	A002Q#F28.A07GL$F10.A0F2R$F10.A06HR	Maize flour, PROCESS = Boiling, QUALITATIVE-INFO = White, QUALITATIVE-INFO = Integral /not refined		35	126		2.4			26.9	1.4		2	0.8	0.6	0	0.047	0.027	0.399	0.065	5	0	0
270	Zambia	3426	Central	65177	Mkushi	2	2	202130111			2009		5			4	3		3						801042	* maize flour,white variety,roller meal (unrefined),raw *boi	A002Q#F28.A07GL$F10.A0F2R$F10.A06HR	Maize flour, PROCESS = Boiling, QUALITATIVE-INFO = White, QUALITATIVE-INFO = Integral /not refined		67	242		4.6			51.5	2.6		4	1.5	1.1	0	0.09	0.051	0.764	0.124	10	0	0
270	Zambia	3426	Central	65177	Mkushi	2	2	202130111			2009		5			6	3		3						801042	* maize flour,white variety,roller meal (unrefined),raw *boi	A002Q#F28.A07GL$F10.A0F2R$F10.A06HR	Maize flour, PROCESS = Boiling, QUALITATIVE-INFO = White, QUALITATIVE-INFO = Integral /not refined		45	162		3.1			34.6	1.8		3	1	0.8	0	0.061	0.034	0.513	0.083	7	0	0
270	Zambia	3426	Central	65177	Mkushi	2	2	202130111			2009		5			6	3		3						818051	* pumpkin leaves, fresh, raw, *boiled*	A16QL#F28.A07GL	Pumpkin leaves, PROCESS = Boiling		19	4		0.6			0.4	0.1		7	0.4	0	1.5	0.015	0.023	0.165	0.038	5	0	17
270	Zambia	3426	Central	65177	Mkushi	2	2	202130111			2009		5			4	3		3						818051	* pumpkin leaves, fresh, raw, *boiled*	A16QL#F28.A07GL	Pumpkin leaves, PROCESS = Boiling		20	4		0.6			0.5	0.1		8	0.4	0	1.5	0.016	0.024	0.174	0.04	5	0	18
270	Zambia	3426	Central	65177	Mkushi	2	2	202130111			2009		5			6	3		3						829052	* onion, large bulb, fresh, raw *boiled*	A00HC#F28.A07GL	Onions, PROCESS = Boiling		5	2		0.1			0.5	0		1	0	0	0.3	0.002	0.001	0.006	0.004	1	0	0
270	Zambia	3426	Central	65177	Mkushi	2	2	202130111			2009		5			4	3		3						829052	* onion, large bulb, fresh, raw *boiled*	A00HC#F28.A07GL	Onions, PROCESS = Boiling		5	2		0.1			0.5	0		1	0	0	0.3	0.002	0.001	0.006	0.004	1	0	0
270	Zambia	3426	Central	65177	Mkushi	2	2	202130111			2009		5			4	3		3						829063	* tomato,ripe,fresh,raw *boiled*	A0DMX#F28.A07GL$F10.A07XL	Tomatoes, PROCESS = Boiling, QUALITATIVE-INFO = Ripe / mature		19	3		0.2			0.7	0		2	0.1	0	2.1	0.004	0.003	0.107	0.01	2	0	6
270	Zambia	3426	Central	65177	Mkushi	2	2	202130111			2009		5			6	3		3						829063	* tomato,ripe,fresh,raw *boiled*	A0DMX#F28.A07GL$F10.A07XL	Tomatoes, PROCESS = Boiling, QUALITATIVE-INFO = Ripe / mature		18	3		0.2			0.7	0		2	0.1	0	1.9	0.004	0.003	0.102	0.009	2	0	6
270	Zambia	3426	Central	65177	Mkushi	1	1	202130112			2009		5			4	3		1						1202	rice,white,polished,boiled	A003D#F10.A0F2R$F28.A07GL	Rice grain, polished, QUALITATIVE-INFO = White, PROCESS = Boiling		39	51		0.9			11.2	0.1		1	0.1	0.2	0	0.008	0.006	0.156	0.02	1	0	0
270	Zambia	3426	Central	65177	Mkushi	1	1	202130112			2009		5			4	3		1						17010	egg,chicken,whole,omelet	A03YN#F04.A031G	Omelette, plain, INGREDIENT = Hen eggs		30	47		3.2			0.2	3.6		14	0.5	0.3	0	0.017	0.121	0.018	0.036	12	0.3	47
270	Zambia	3426	Central	65177	Mkushi	1	1	202130112			2009		5			2	3		1						26004	sugar,brown,raw (zambia sugar)	A032M	Brown sugar		14	54		0			14	0		0	0	0	0	0	0.003	0	0	0	0	123
270	Zambia	3426	Central	65177	Mkushi	1	1	202130112			2009		5			4	3		1						29407	tomato,ripe,red,fresh,boiled	A0DMX#F28.A07GL$F10.A0F2S$F10.A07XL	Tomatoes, PROCESS = Boiling, QUALITATIVE-INFO = Red, QUALITATIVE-INFO = Ripe / mature		19	3		0.2			0.8	0		2	0.1	0	4.3	0.007	0.004	0.101	0.015	2	0	5
270	Zambia	3426	Central	65177	Mkushi	1	1	202130112			2009		5			2	3		3						801042	* maize flour,white variety,roller meal (unrefined),raw *boi	A002Q#F28.A07GL$F10.A0F2R$F10.A06HR	Maize flour, PROCESS = Boiling, QUALITATIVE-INFO = White, QUALITATIVE-INFO = Integral /not refined		12	43		0.8			9.2	0.5		1	0.3	0.2	0	0.016	0.009	0.137	0.022	2	0	0
270	Zambia	3426	Central	65177	Mkushi	2	2	202130112			2009		5			4	3		1						1202	rice,white,polished,boiled	A003D#F10.A0F2R$F28.A07GL	Rice grain, polished, QUALITATIVE-INFO = White, PROCESS = Boiling		78	101		1.9			22.3	0.2		2	0.2	0.3	0	0.016	0.012	0.312	0.039	2	0	0
270	Zambia	3426	Central	65177	Mkushi	2	2	202130112			2009		5			2	3		1						1311	bread,wheat,bun, refined flour,type 1,baked	A004Y#F28.A07GX	Wheat bread and rolls, white (refined flour), PROCESS = Baking		81	215		6.2			41	2.7		122	3	0.6	0	0.369	0.268	3.552	0.068	139	0	0
270	Zambia	3426	Central	65177	Mkushi	2	2	202130112			2009		5			2	3		1						9050	tea,brewed	A03LB	Tea beverages		105	1		0			0.3	0		0	0	0	0	0	0.015	0	0	5	0	0
270	Zambia	3426	Central	65177	Mkushi	2	2	202130112			2009		5			4	3		1						17006	egg,whole,chicken, scrambled	A032A#F27.A031G$F28.A0BA1$F28.A0CRL	Hardened egg products, SOURCE-COMMODITIES = Hen eggs, PROCESS = Cooking and similar thermal preparation processes, PROCESS = Mixing		90	150		10			2	11		64	1.1	0.9	0.2	0.047	0.393	0.071	0.106	27	0	129
270	Zambia	3426	Central	65177	Mkushi	2	2	202130112			2009		5			6	3		1						30001	banana (all types),ripe,fresh,raw	A01LC#F28.A07HS$F10.A07XL	Common banana, PROCESS = Raw, no heat treatment, QUALITATIVE-INFO = Ripe / mature		96	85		1.1			21.9	0.3		5	0.3	0.2	8.4	0.03	0.07	0.638	0.352	19	0	3
270	Zambia	3426	Central	65177	Mkushi	2	2	202130112			2009		5			4	3		3						801042	* maize flour,white variety,roller meal (unrefined),raw *boi	A002Q#F28.A07GL$F10.A0F2R$F10.A06HR	Maize flour, PROCESS = Boiling, QUALITATIVE-INFO = White, QUALITATIVE-INFO = Integral /not refined		52	188		3.6			40	2		3	1.2	0.9	0	0.07	0.04	0.593	0.096	8	0	0
270	Zambia	3426	Central	65177	Mkushi	2	2	202130112			2009		5			6	3		3						801042	* maize flour,white variety,roller meal (unrefined),raw *boi	A002Q#F28.A07GL$F10.A0F2R$F10.A06HR	Maize flour, PROCESS = Boiling, QUALITATIVE-INFO = White, QUALITATIVE-INFO = Integral /not refined		36	130		2.5			27.7	1.4		2	0.8	0.6	0	0.049	0.027	0.41	0.067	5	0	0
270	Zambia	3426	Central	65177	Mkushi	2	2	202130112			2009		5			2	3		3						801042	* maize flour,white variety,roller meal (unrefined),raw *boi	A002Q#F28.A07GL$F10.A0F2R$F10.A06HR	Maize flour, PROCESS = Boiling, QUALITATIVE-INFO = White, QUALITATIVE-INFO = Integral /not refined		24	87		1.7			18.5	0.9		1	0.6	0.4	0	0.032	0.018	0.274	0.044	4	0	0
270	Zambia	3426	Central	65177	Mkushi	2	2	202130112			2009		5			6	3		3						818051	* pumpkin leaves, fresh, raw, *boiled*	A16QL#F28.A07GL	Pumpkin leaves, PROCESS = Boiling		27	5		0.8			0.6	0.1		11	0.6	0.1	2.1	0.022	0.032	0.235	0.054	7	0	25
270	Zambia	3426	Central	65177	Mkushi	2	2	202130112			2009		5			4	3		3						818051	* pumpkin leaves, fresh, raw, *boiled*	A16QL#F28.A07GL	Pumpkin leaves, PROCESS = Boiling		20	4		0.6			0.5	0.1		8	0.4	0	1.5	0.016	0.024	0.174	0.04	5	0	18
270	Zambia	3426	Central	65177	Mkushi	2	2	202130112			2009		5			6	3		3						829052	* onion, large bulb, fresh, raw *boiled*	A00HC#F28.A07GL	Onions, PROCESS = Boiling		7	3		0.1			0.7	0		2	0	0	0.4	0.002	0.002	0.008	0.005	1	0	0
270	Zambia	3426	Central	65177	Mkushi	2	2	202130112			2009		5			4	3		3						829052	* onion, large bulb, fresh, raw *boiled*	A00HC#F28.A07GL	Onions, PROCESS = Boiling		5	2		0.1			0.5	0		1	0	0	0.3	0.002	0.001	0.006	0.004	1	0	0
270	Zambia	3426	Central	65177	Mkushi	2	2	202130112			2009		5			4	3		3						829063	* tomato,ripe,fresh,raw *boiled*	A0DMX#F28.A07GL$F10.A07XL	Tomatoes, PROCESS = Boiling, QUALITATIVE-INFO = Ripe / mature		19	3		0.2			0.7	0		2	0.1	0	2.1	0.004	0.003	0.107	0.01	2	0	6
270	Zambia	3426	Central	65177	Mkushi	2	2	202130112			2009		5			6	3		3						829063	* tomato,ripe,fresh,raw *boiled*	A0DMX#F28.A07GL$F10.A07XL	Tomatoes, PROCESS = Boiling, QUALITATIVE-INFO = Ripe / mature		24	4		0.2			0.9	0		2	0.1	0	2.6	0.005	0.004	0.135	0.012	3	0	8
270	Zambia	3426	Central	65177	Mkushi	1	1	202130113			2009		5			4	3		1						1202	rice,white,polished,boiled	A003D#F10.A0F2R$F28.A07GL	Rice grain, polished, QUALITATIVE-INFO = White, PROCESS = Boiling		207	269		5			59.2	0.4		6	0.4	0.8	0	0.041	0.033	0.828	0.104	4	0	0
270	Zambia	3426	Central	65177	Mkushi	1	1	202130113			2009		5			2	3		1						1394	biscuits,flavored,w/cream filling	A00AE#F04.A02MK$F28.A07MA	Biscuit with inclusions, filling or coating, INGREDIENT = Cream and cream products, PROCESS = Filling		53	256		2.4			38.2	10.6		14	1.2	0.2	0	0.138	0.129	1.426	0.01	43	0	0
270	Zambia	3426	Central	65177	Mkushi	1	1	202130113			2009		5			2	3		1						9050	tea,brewed	A03LB	Tea beverages		328	3		0			1	0		0	0	0	0	0	0.046	0	0	16	0	0
270	Zambia	3426	Central	65177	Mkushi	1	1	202130113			2009		5			6	3		1						12032	beef,lung,boiled	A01ZM#F02.A069P$F28.A07GL	Bovine edible offal, non-muscle, other than liver and kidney, PART-NATURE = Lung (as part-nature), PROCESS = Boiling		46	55		9.4			0	1.7		5	2.5	0.7	15	0.016	0.066	1.146	0.009	4	0.92	6
270	Zambia	3426	Central	65177	Mkushi	1	1	202130113			2009		5			6	3		1						12042	beef,tripe,boiled	A020R#F02.A07XN$F28.A07GL	Bovine other slaughtering products, PART-NATURE = Tripe (as part-nature), PROCESS = Boiling		41	96		5.1			0	8.3		10	0.6	0.8	0	0.006	0.019	0.036	0	0	0	0
270	Zambia	3426	Central	65177	Mkushi	1	1	202130113			2009		5			4	3		1						17010	egg,chicken,whole,omelet	A03YN#F04.A031G	Omelette, plain, INGREDIENT = Hen eggs		79	124		8.4			0.6	9.5		36	1.3	0.7	0	0.046	0.319	0.047	0.096	31	0.79	122
270	Zambia	3426	Central	65177	Mkushi	1	1	202130113			2009		5			2	3		1						26004	sugar,brown,raw (zambia sugar)	A032M	Brown sugar		44	170		0			44	0		0	0	0	0	0	0.008	0	0	0	0	388
270	Zambia	3426	Central	65177	Mkushi	1	1	202130113			2009		5			4	3		1						29407	tomato,ripe,red,fresh,boiled	A0DMX#F28.A07GL$F10.A0F2S$F10.A07XL	Tomatoes, PROCESS = Boiling, QUALITATIVE-INFO = Red, QUALITATIVE-INFO = Ripe / mature		114	21		1.1			4.6	0.1		13	0.8	0.1	26	0.041	0.025	0.606	0.09	15	0	27
270	Zambia	3426	Central	65177	Mkushi	1	1	202130113			2009		5			4	3		3						801042	* maize flour,white variety,roller meal (unrefined),raw *boi	A002Q#F28.A07GL$F10.A0F2R$F10.A06HR	Maize flour, PROCESS = Boiling, QUALITATIVE-INFO = White, QUALITATIVE-INFO = Integral /not refined		74	267		5.1			56.9	2.9		4	1.7	1.3	0	0.1	0.056	0.844	0.137	11	0	0
270	Zambia	3426	Central	65177	Mkushi	1	1	202130113			2009		5			6	3		3						801042	* maize flour,white variety,roller meal (unrefined),raw *boi	A002Q#F28.A07GL$F10.A0F2R$F10.A06HR	Maize flour, PROCESS = Boiling, QUALITATIVE-INFO = White, QUALITATIVE-INFO = Integral /not refined		100	361		6.9			76.9	3.9		6	2.3	1.7	0	0.135	0.076	1.14	0.185	15	0	0
270	Zambia	3426	Central	65177	Mkushi	1	1	202130113			2009		5			4	3		3						818001	* rape leaves,fresh,raw, *boiled*	A0DLD#F28.A07GL	Rape kales, PROCESS = Boiling		77	39		2.5			7.7	0.5		104	1.3	0.3	64.7	0.076	0.095	0.732	0.198	17	0	563
270	Zambia	3426	Central	65177	Mkushi	1	1	202130113			2009		5			4	3		3						829052	* onion, large bulb, fresh, raw *boiled*	A00HC#F28.A07GL	Onions, PROCESS = Boiling		20	8		0.2			1.9	0		5	0	0	1.3	0.006	0.006	0.023	0.016	3	0	0
270	Zambia	3426	Central	65177	Mkushi	1	1	202130113			2009		5			4	3		3						829063	* tomato,ripe,fresh,raw *boiled*	A0DMX#F28.A07GL$F10.A07XL	Tomatoes, PROCESS = Boiling, QUALITATIVE-INFO = Ripe / mature		70	13		0.6			2.7	0.1		7	0.2	0.1	7.6	0.015	0.013	0.395	0.036	8	0	24
270	Zambia	3426	Central	65177	Mkushi	2	2	202130113			2009		5			2	3		1						1311	bread,wheat,bun, refined flour,type 1,baked	A004Y#F28.A07GX	Wheat bread and rolls, white (refined flour), PROCESS = Baking		162	431		12.3			82	5.3		245	6	1.1	0	0.737	0.536	7.104	0.136	277	0	0
270	Zambia	3426	Central	65177	Mkushi	2	2	202130113			2009		5			2	3		1						9050	tea,brewed	A03LB	Tea beverages		247	2		0			0.7	0		0	0	0	0	0	0.035	0	0	12	0	0
270	Zambia	3426	Central	65177	Mkushi	2	2	202130113			2009		5			6	3		3						801042	* maize flour,white variety,roller meal (unrefined),raw *boi	A002Q#F28.A07GL$F10.A0F2R$F10.A06HR	Maize flour, PROCESS = Boiling, QUALITATIVE-INFO = White, QUALITATIVE-INFO = Integral /not refined		82	296		5.7			63.1	3.2		5	1.9	1.4	0	0.111	0.062	0.935	0.152	12	0	0
270	Zambia	3426	Central	65177	Mkushi	2	2	202130113			2009		5			4	3		3						801042	* maize flour,white variety,roller meal (unrefined),raw *boi	A002Q#F28.A07GL$F10.A0F2R$F10.A06HR	Maize flour, PROCESS = Boiling, QUALITATIVE-INFO = White, QUALITATIVE-INFO = Integral /not refined		76	274		5.2			58.4	3		5	1.7	1.3	0	0.103	0.058	0.866	0.141	11	0	0
270	Zambia	3426	Central	65177	Mkushi	2	2	202130113			2009		5			4	3		3						817001	* egg,chicken,whole,raw *boiled*	A032B#F27.A031G	Boiled eggs, SOURCE-COMMODITIES = Hen eggs		50	72		6.3			0.4	5		27	0.9	0.6	0	0.028	0.203	0.03	0.061	18	0	70
270	Zambia	3426	Central	65177	Mkushi	2	2	202130113			2009		5			4	3		3						818051	* pumpkin leaves, fresh, raw, *boiled*	A16QL#F28.A07GL	Pumpkin leaves, PROCESS = Boiling		34	6		1.1			0.8	0.1		13	0.7	0.1	2.6	0.027	0.041	0.296	0.068	9	0	31
270	Zambia	3426	Central	65177	Mkushi	2	2	202130113			2009		5			6	3		3						818051	* pumpkin leaves, fresh, raw, *boiled*	A16QL#F28.A07GL	Pumpkin leaves, PROCESS = Boiling		50	10		1.6			1.2	0.2		20	1.1	0.1	3.9	0.04	0.06	0.435	0.1	14	0	46
270	Zambia	3426	Central	65177	Mkushi	2	2	202130113			2009		5			6	3		3						829052	* onion, large bulb, fresh, raw *boiled*	A00HC#F28.A07GL	Onions, PROCESS = Boiling		13	5		0.1			1.2	0		3	0	0	0.8	0.004	0.004	0.015	0.01	2	0	0
270	Zambia	3426	Central	65177	Mkushi	2	2	202130113			2009		5			4	3		3						829052	* onion, large bulb, fresh, raw *boiled*	A00HC#F28.A07GL	Onions, PROCESS = Boiling		17	7		0.2			1.6	0		4	0	0	1.1	0.005	0.005	0.019	0.013	2	0	0
270	Zambia	3426	Central	65177	Mkushi	2	2	202130113			2009		5			4	3		3						829052	* onion, large bulb, fresh, raw *boiled*	A00HC#F28.A07GL	Onions, PROCESS = Boiling		9	4		0.1			0.8	0		2	0	0	0.6	0.003	0.003	0.01	0.007	1	0	0
270	Zambia	3426	Central	65177	Mkushi	2	2	202130113			2009		5			4	3		3						829063	* tomato,ripe,fresh,raw *boiled*	A0DMX#F28.A07GL$F10.A07XL	Tomatoes, PROCESS = Boiling, QUALITATIVE-INFO = Ripe / mature		41	7		0.4			1.6	0.1		4	0.1	0.1	4.4	0.009	0.007	0.231	0.021	5	0	14
270	Zambia	3426	Central	65177	Mkushi	2	2	202130113			2009		5			4	3		3						829063	* tomato,ripe,fresh,raw *boiled*	A0DMX#F28.A07GL$F10.A07XL	Tomatoes, PROCESS = Boiling, QUALITATIVE-INFO = Ripe / mature		31	6		0.3			1.2	0.1		3	0.1	0.1	3.3	0.007	0.006	0.175	0.016	3	0	11
270	Zambia	3426	Central	65177	Mkushi	2	2	202130113			2009		5			6	3		3						829063	* tomato,ripe,fresh,raw *boiled*	A0DMX#F28.A07GL$F10.A07XL	Tomatoes, PROCESS = Boiling, QUALITATIVE-INFO = Ripe / mature		46	8		0.4			1.8	0.1		5	0.1	0.1	5	0.01	0.008	0.259	0.024	5	0	16
270	Zambia	3426	Central	65177	Mkushi	1	1	202130161			2009		5			2	3		1						1202	rice,white,polished,boiled	A003D#F10.A0F2R$F28.A07GL	Rice grain, polished, QUALITATIVE-INFO = White, PROCESS = Boiling		156	203		3.7			44.6	0.3		5	0.3	0.6	0	0.031	0.025	0.624	0.078	3	0	0
270	Zambia	3426	Central	65177	Mkushi	1	1	202130161			2009		5			4	3		1						4001	sweetpotato,yellow,w/skin,fresh,boiled	A010C#F28.A07GL$F10.A0F5H$F20.A07QE	Sweet potatoes, PROCESS = Boiling, QUALITATIVE-INFO = Yellow, PART-CONSUMED-ANALYSED = With peel		133	152		2.8			35.5	0.1		51	1.1	0.5	3.2	0.11	0.102	0.934	0.35	17	0	235
270	Zambia	3426	Central	65177	Mkushi	1	1	202130161			2009		5			2	3		1						30001	banana (all types),ripe,fresh,raw	A01LC#F28.A07HS$F10.A07XL	Common banana, PROCESS = Raw, no heat treatment, QUALITATIVE-INFO = Ripe / mature		38	34		0.4			8.7	0.1		2	0.1	0.1	3.3	0.012	0.028	0.253	0.139	8	0	1
270	Zambia	3426	Central	65177	Mkushi	1	1	202130161			2009		5			4	3		3						801042	* maize flour,white variety,roller meal (unrefined),raw *boi	A002Q#F28.A07GL$F10.A0F2R$F10.A06HR	Maize flour, PROCESS = Boiling, QUALITATIVE-INFO = White, QUALITATIVE-INFO = Integral /not refined		98	354		6.8			75.4	3.8		6	2.3	1.7	0	0.132	0.074	1.117	0.181	15	0	0
270	Zambia	3426	Central	65177	Mkushi	1	1	202130161			2009		5			6	3		3						801042	* maize flour,white variety,roller meal (unrefined),raw *boi	A002Q#F28.A07GL$F10.A0F2R$F10.A06HR	Maize flour, PROCESS = Boiling, QUALITATIVE-INFO = White, QUALITATIVE-INFO = Integral /not refined		50	181		3.5			38.5	2		3	1.2	0.9	0	0.068	0.038	0.57	0.093	8	0	0
270	Zambia	3426	Central	65177	Mkushi	1	1	202130161			2009		5			4	3		3						806009	* beans,pinto (kabulangeti),dried,raw *boiled*	A012S#F28.A07GL	Beans (dry) and similar-, PROCESS = Boiling		79	274		16.9			49.5	0.9		71	4	1.8	3.7	0.225	0.126	0.742	0.187	269	0	0
270	Zambia	3426	Central	65177	Mkushi	1	1	202130161			2009		5			4	3		3						818001	* rape leaves,fresh,raw, *boiled*	A0DLD#F28.A07GL	Rape kales, PROCESS = Boiling		51	26		1.7			5.1	0.4		69	0.9	0.2	42.8	0.05	0.063	0.485	0.131	11	0	373
270	Zambia	3426	Central	65177	Mkushi	1	1	202130161			2009		5			6	3		3						829001	* cabbage,green,fresh, raw, *boiled*	A00GL#F28.A07GL$F10.A0F2Q	Kales and similar-, PROCESS = Boiling, QUALITATIVE-INFO = Green		37	9		0.5			2.1	0		15	0.2	0.1	11.5	0.019	0.015	0.081	0.041	14	0	2
270	Zambia	3426	Central	65177	Mkushi	1	1	202130161			2009		5			4	3		3						829052	* onion, large bulb, fresh, raw *boiled*	A00HC#F28.A07GL	Onions, PROCESS = Boiling		13	5		0.1			1.2	0		3	0	0	0.8	0.004	0.004	0.015	0.01	2	0	0
270	Zambia	3426	Central	65177	Mkushi	1	1	202130161			2009		5			2	3		3						829052	* onion,large bulb,fresh,raw *boiled*	A00HC#F28.A07GL	Onions, PROCESS = Boiling		7	3		0.1			0.7	0		2	0	0	0.4	0.002	0.002	0.008	0.005	1	0	0
270	Zambia	3426	Central	65177	Mkushi	1	1	202130161			2009		5			4	3		3						829052	* onion, large bulb, fresh, raw *boiled*	A00HC#F28.A07GL	Onions, PROCESS = Boiling		14	6		0.2			1.3	0		3	0	0	0.9	0.004	0.004	0.016	0.011	2	0	0
270	Zambia	3426	Central	65177	Mkushi	1	1	202130161			2009		5			6	3		3						829052	* onion, large bulb, fresh, raw *boiled*	A00HC#F28.A07GL	Onions, PROCESS = Boiling		10	4		0.1			0.9	0		2	0	0	0.6	0.003	0.003	0.011	0.008	1	0	0
270	Zambia	3426	Central	65177	Mkushi	1	1	202130161			2009		5			4	3		3						829063	* tomato,ripe,fresh,raw *boiled*	A0DMX#F28.A07GL$F10.A07XL	Tomatoes, PROCESS = Boiling, QUALITATIVE-INFO = Ripe / mature		49	9		0.4			1.9	0.1		5	0.1	0.1	5.3	0.011	0.009	0.276	0.025	5	0	17
270	Zambia	3426	Central	65177	Mkushi	1	1	202130161			2009		5			6	3		3						829063	* tomato,ripe,fresh,raw *boiled*	A0DMX#F28.A07GL$F10.A07XL	Tomatoes, PROCESS = Boiling, QUALITATIVE-INFO = Ripe / mature		33	6		0.3			1.3	0.1		3	0.1	0.1	3.6	0.007	0.006	0.186	0.017	4	0	11
270	Zambia	3426	Central	65177	Mkushi	1	1	202130161			2009		5			2	3		3						829063	* tomato,ripe,fresh,raw *boiled*	A0DMX#F28.A07GL$F10.A07XL	Tomatoes, PROCESS = Boiling, QUALITATIVE-INFO = Ripe / mature		65	12		0.6			2.5	0.1		7	0.2	0.1	7	0.014	0.012	0.367	0.034	7	0	22
270	Zambia	3426	Central	65177	Mkushi	1	1	202130161			2009		5			4	3		3						829063	* tomato,ripe,fresh,raw *boiled*	A0DMX#F28.A07GL$F10.A07XL	Tomatoes, PROCESS = Boiling, QUALITATIVE-INFO = Ripe / mature		46	8		0.4			1.8	0.1		5	0.1	0.1	5	0.01	0.008	0.259	0.024	5	0	16
270	Zambia	3426	Central	65177	Mkushi	2	2	202130161			2009		5			2	3		1						1306	bread,rolls,dinner,plain	A004X	Wheat bread and rolls		187	580		20.4			97.2	12.2		333	6.9	1.9	0.4	0.984	0.699	10.036	0.181	281	0	2
270	Zambia	3426	Central	65177	Mkushi	2	2	202130161			2009		5			2	3		1						9050	tea,brewed	A03LB	Tea beverages		333	3		0			1	0		0	0	0	0	0	0.047	0	0	17	0	0
270	Zambia	3426	Central	65177	Mkushi	2	2	202130161			2009		5			6	3		1						13102	chicken,drumstick,meat&skin,fresh,boiled	A01SP#F28.A07GL$F20.A07QQ	Chicken fresh meat, PROCESS = Boiling, PART-CONSUMED-ANALYSED = With skin		27	55		6.8			0	2.9		3	0.4	0.7	0	0.014	0.051	1.135	0.051	2	0	7
270	Zambia	3426	Central	65177	Mkushi	2	2	202130161			2009		5			4	3		1						17002	egg,chicken,whole,boiled	A032B#F27.A031G	Boiled eggs, SOURCE-COMMODITIES = Hen eggs		29	45		3.7			0.3	3.1		15	0.3	0.3	0	0.019	0.149	0.019	0.035	13	0.29	49
270	Zambia	3426	Central	65177	Mkushi	2	2	202130161			2009		5			2	3		1						26003	sugar,white,raw (zambia sugar)	A032J	White sugar		41	159		0			41	0		0	0	0	0	0	0.008	0	0	0	0	362
270	Zambia	3426	Central	65177	Mkushi	2	2	202130161			2009		5			6	3		3						801042	* maize flour,white variety,roller meal (unrefined),raw *boi	A002Q#F28.A07GL$F10.A0F2R$F10.A06HR	Maize flour, PROCESS = Boiling, QUALITATIVE-INFO = White, QUALITATIVE-INFO = Integral /not refined		81	292		5.6			62.3	3.2		5	1.9	1.4	0	0.109	0.062	0.923	0.15	12	0	0
270	Zambia	3426	Central	65177	Mkushi	2	2	202130161			2009		5			4	3		3						801042	* maize flour,white variety,roller meal (unrefined),raw *boi	A002Q#F28.A07GL$F10.A0F2R$F10.A06HR	Maize flour, PROCESS = Boiling, QUALITATIVE-INFO = White, QUALITATIVE-INFO = Integral /not refined		80	289		5.5			61.5	3.1		5	1.8	1.4	0	0.108	0.061	0.912	0.148	12	0	0
270	Zambia	3426	Central	65177	Mkushi	2	2	202130161			2009		5			4	3		3						818051	* pumpkin leaves, fresh, raw, *boiled*	A16QL#F28.A07GL	Pumpkin leaves, PROCESS = Boiling		33	6		1			0.8	0.1		13	0.7	0.1	2.5	0.026	0.04	0.287	0.066	9	0	30
270	Zambia	3426	Central	65177	Mkushi	2	2	202130161			2009		5			4	3		3						829052	* onion, large bulb, fresh, raw *boiled*	A00HC#F28.A07GL	Onions, PROCESS = Boiling		9	4		0.1			0.8	0		2	0	0	0.6	0.003	0.003	0.01	0.007	1	0	0
270	Zambia	3426	Central	65177	Mkushi	2	2	202130161			2009		5			6	3		3						829052	* onion,large bulb,fresh,raw *boiled*	A00HC#F28.A07GL	Onions, PROCESS = Boiling		1	0		0			0.1	0		0	0	0	0.1	0	0	0.001	0.001	0	0	0
270	Zambia	3426	Central	65177	Mkushi	2	2	202130161			2009		5			6	3		3						829063	* tomato,ripe,fresh,raw *boiled*	A0DMX#F28.A07GL$F10.A07XL	Tomatoes, PROCESS = Boiling, QUALITATIVE-INFO = Ripe / mature		10	2		0.1			0.4	0		1	0	0	1.1	0.002	0.002	0.056	0.005	1	0	3
270	Zambia	3426	Central	65177	Mkushi	2	2	202130161			2009		5			4	3		3						829063	* tomato,ripe,fresh,raw *boiled*	A0DMX#F28.A07GL$F10.A07XL	Tomatoes, PROCESS = Boiling, QUALITATIVE-INFO = Ripe / mature		30	5		0.3			1.2	0.1		3	0.1	0.1	3.2	0.007	0.005	0.169	0.016	3	0	10
270	Zambia	3426	Central	65177	Mkushi	1	1	202130163			2009		5			2	3		1						1202	rice,white,polished,boiled	A003D#F10.A0F2R$F28.A07GL	Rice grain, polished, QUALITATIVE-INFO = White, PROCESS = Boiling		172	224		4.1			49.2	0.3		5	0.3	0.7	0	0.034	0.028	0.688	0.086	3	0	0
270	Zambia	3426	Central	65177	Mkushi	1	1	202130163			2009		5			4	3		1						4001	sweetpotato,yellow,w/skin,fresh,boiled	A010C#F28.A07GL$F10.A0F5H$F20.A07QE	Sweet potatoes, PROCESS = Boiling, QUALITATIVE-INFO = Yellow, PART-CONSUMED-ANALYSED = With peel		390	445		8.2			104.1	0.4		148	3.1	1.6	9.4	0.324	0.3	2.738	1.026	51	0	690
270	Zambia	3426	Central	65177	Mkushi	1	1	202130163			2009		5			2	3		1						30001	banana (all types),ripe,fresh,raw	A01LC#F28.A07HS$F10.A07XL	Common banana, PROCESS = Raw, no heat treatment, QUALITATIVE-INFO = Ripe / mature		58	52		0.6			13.2	0.2		3	0.2	0.1	5	0.018	0.042	0.386	0.213	12	0	2
270	Zambia	3426	Central	65177	Mkushi	1	1	202130163			2009		5			6	3		3						801042	* maize flour,white variety,roller meal (unrefined),raw *boi	A002Q#F28.A07GL$F10.A0F2R$F10.A06HR	Maize flour, PROCESS = Boiling, QUALITATIVE-INFO = White, QUALITATIVE-INFO = Integral /not refined		74	267		5.1			56.9	2.9		4	1.7	1.3	0	0.1	0.056	0.844	0.137	11	0	0
270	Zambia	3426	Central	65177	Mkushi	1	1	202130163			2009		5			4	3		3						801042	* maize flour,white variety,roller meal (unrefined),raw *boi	A002Q#F28.A07GL$F10.A0F2R$F10.A06HR	Maize flour, PROCESS = Boiling, QUALITATIVE-INFO = White, QUALITATIVE-INFO = Integral /not refined		120	433		8.3			92.3	4.7		7	2.8	2	0	0.162	0.091	1.368	0.222	18	0	0
270	Zambia	3426	Central	65177	Mkushi	1	1	202130163			2009		5			4	3		3						806009	* beans,pinto (kabulangeti),dried,raw *boiled*	A012S#F28.A07GL	Beans (dry) and similar-, PROCESS = Boiling		69	239		14.8			43.2	0.8		62	3.5	1.6	3.2	0.197	0.11	0.648	0.164	235	0	0
270	Zambia	3426	Central	65177	Mkushi	1	1	202130163			2009		5			4	3		3						818001	* rape leaves,fresh,raw, *boiled*	A0DLD#F28.A07GL	Rape kales, PROCESS = Boiling		48	24		1.6			4.8	0.3		65	0.8	0.2	40.3	0.048	0.06	0.456	0.123	11	0	351
270	Zambia	3426	Central	65177	Mkushi	1	1	202130163			2009		5			6	3		3						829001	* cabbage,green,fresh, raw, *boiled*	A00GL#F28.A07GL$F10.A0F2Q	Kales and similar-, PROCESS = Boiling, QUALITATIVE-INFO = Green		36	9		0.5			2.1	0		14	0.2	0.1	11.2	0.018	0.014	0.079	0.04	13	0	2
270	Zambia	3426	Central	65177	Mkushi	1	1	202130163			2009		5			4	3		3						829052	* onion, large bulb, fresh, raw *boiled*	A00HC#F28.A07GL	Onions, PROCESS = Boiling		12	5		0.1			1.1	0		3	0	0	0.8	0.004	0.003	0.014	0.009	2	0	0
270	Zambia	3426	Central	65177	Mkushi	1	1	202130163			2009		5			4	3		3						829052	* onion, large bulb, fresh, raw *boiled*	A00HC#F28.A07GL	Onions, PROCESS = Boiling		13	5		0.1			1.2	0		3	0	0	0.8	0.004	0.004	0.015	0.01	2	0	0
270	Zambia	3426	Central	65177	Mkushi	1	1	202130163			2009		5			6	3		3						829052	* onion, large bulb, fresh, raw *boiled*	A00HC#F28.A07GL	Onions, PROCESS = Boiling		10	4		0.1			0.9	0		2	0	0	0.6	0.003	0.003	0.011	0.008	1	0	0
270	Zambia	3426	Central	65177	Mkushi	1	1	202130163			2009		5			6	3		3						829063	* tomato,ripe,fresh,raw *boiled*	A0DMX#F28.A07GL$F10.A07XL	Tomatoes, PROCESS = Boiling, QUALITATIVE-INFO = Ripe / mature		33	6		0.3			1.3	0.1		3	0.1	0.1	3.6	0.007	0.006	0.186	0.017	4	0	11
270	Zambia	3426	Central	65177	Mkushi	1	1	202130163			2009		5			4	3		3						829063	* tomato,ripe,fresh,raw *boiled*	A0DMX#F28.A07GL$F10.A07XL	Tomatoes, PROCESS = Boiling, QUALITATIVE-INFO = Ripe / mature		43	8		0.4			1.7	0.1		4	0.1	0.1	4.6	0.009	0.008	0.243	0.022	5	0	15
270	Zambia	3426	Central	65177	Mkushi	1	1	202130163			2009		5			4	3		3						829063	* tomato,ripe,fresh,raw *boiled*	A0DMX#F28.A07GL$F10.A07XL	Tomatoes, PROCESS = Boiling, QUALITATIVE-INFO = Ripe / mature		43	8		0.4			1.7	0.1		4	0.1	0.1	4.6	0.009	0.008	0.243	0.022	5	0	15
270	Zambia	3426	Central	65177	Mkushi	2	2	202130163			2009		5			2	3		1						1306	bread,rolls,dinner,plain	A004X	Wheat bread and rolls		151	468		16.5			78.5	9.8		269	5.6	1.5	0.3	0.794	0.565	8.104	0.146	227	0	2
270	Zambia	3426	Central	65177	Mkushi	2	2	202130163			2009		5			2	3		1						9050	tea,brewed	A03LB	Tea beverages		361	4		0			1.1	0		0	0	0	0	0	0.051	0	0	18	0	0
270	Zambia	3426	Central	65177	Mkushi	2	2	202130163			2009		5			6	3		1						13102	chicken,drumstick,meat&skin,fresh,boiled	A01SP#F28.A07GL$F20.A07QQ	Chicken fresh meat, PROCESS = Boiling, PART-CONSUMED-ANALYSED = With skin		44	90		11.1			0	4.7		5	0.6	1.2	0	0.022	0.084	1.85	0.084	3	0	12
270	Zambia	3426	Central	65177	Mkushi	2	2	202130163			2009		5			4	3		1						17002	egg,chicken,whole,boiled	A032B#F27.A031G	Boiled eggs, SOURCE-COMMODITIES = Hen eggs		58	90		7.3			0.6	6.1		29	0.7	0.6	0	0.038	0.298	0.037	0.07	26	0.58	98
270	Zambia	3426	Central	65177	Mkushi	2	2	202130163			2009		5			2	3		1						26003	sugar,white,raw (zambia sugar)	A032J	White sugar		47	182		0			47	0		0	0	0	0	0	0.009	0	0	0	0	415
270	Zambia	3426	Central	65177	Mkushi	2	2	202130163			2009		5			4	3		3						801042	* maize flour,white variety,roller meal (unrefined),raw *boi	A002Q#F28.A07GL$F10.A0F2R$F10.A06HR	Maize flour, PROCESS = Boiling, QUALITATIVE-INFO = White, QUALITATIVE-INFO = Integral /not refined		151	545		10.4			116.1	5.9		9	3.5	2.6	0	0.204	0.115	1.721	0.279	23	0	0
270	Zambia	3426	Central	65177	Mkushi	2	2	202130163			2009		5			6	3		3						801042	* maize flour,white variety,roller meal (unrefined),raw *boi	A002Q#F28.A07GL$F10.A0F2R$F10.A06HR	Maize flour, PROCESS = Boiling, QUALITATIVE-INFO = White, QUALITATIVE-INFO = Integral /not refined		114	412		7.9			87.7	4.4		7	2.6	1.9	0	0.154	0.087	1.3	0.211	17	0	0
270	Zambia	3426	Central	65177	Mkushi	2	2	202130163			2009		5			4	3		3						818051	* pumpkin leaves, fresh, raw, *boiled*	A16QL#F28.A07GL	Pumpkin leaves, PROCESS = Boiling		40	8		1.2			0.9	0.2		16	0.9	0.1	3.1	0.032	0.048	0.348	0.08	11	0	37
270	Zambia	3426	Central	65177	Mkushi	2	2	202130163			2009		5			6	3		3						829052	* onion,large bulb,fresh,raw *boiled*	A00HC#F28.A07GL	Onions, PROCESS = Boiling		2	1		0			0.2	0		0	0	0	0.1	0.001	0.001	0.002	0.002	0	0	0
270	Zambia	3426	Central	65177	Mkushi	2	2	202130163			2009		5			4	3		3						829052	* onion, large bulb, fresh, raw *boiled*	A00HC#F28.A07GL	Onions, PROCESS = Boiling		11	4		0.1			1	0		3	0	0	0.7	0.003	0.003	0.013	0.009	1	0	0
270	Zambia	3426	Central	65177	Mkushi	2	2	202130163			2009		5			6	3		3						829063	* tomato,ripe,fresh,raw *boiled*	A0DMX#F28.A07GL$F10.A07XL	Tomatoes, PROCESS = Boiling, QUALITATIVE-INFO = Ripe / mature		19	3		0.2			0.7	0		2	0.1	0	2.1	0.004	0.003	0.107	0.01	2	0	6
270	Zambia	3426	Central	65177	Mkushi	2	2	202130163			2009		5			4	3		3						829063	* tomato,ripe,fresh,raw *boiled*	A0DMX#F28.A07GL$F10.A07XL	Tomatoes, PROCESS = Boiling, QUALITATIVE-INFO = Ripe / mature		37	7		0.3			1.4	0.1		4	0.1	0.1	4	0.008	0.007	0.209	0.019	4	0	13
270	Zambia	3426	Central	65177	Mkushi	1	1	202130171			2009		5			2	3		1						4006	sweetpotato,yellow,wo/skin,fresh,boiled	A010C#F28.A07GL$F10.A0F5H$F20.A07QF	Sweet potatoes, PROCESS = Boiling, QUALITATIVE-INFO = Yellow, PART-CONSUMED-ANALYSED = W/o peel		405	462		8.5			108.1	0.4		154	3.2	1.6	9.7	0.336	0.312	2.843	1.065	53	0	717
270	Zambia	3426	Central	65177	Mkushi	1	1	202130171			2009		5			7	3		1						11002	beef,high fat,fresh,boiled	A01QV#F28.A07GL$F10.A0CRE	Bovine fresh meat, PROCESS = Boiling, QUALITATIVE-INFO = High fat		33	101		8.5			0	7.1		3	0.9	1.9	0	0.026	0.069	1.201	0.109	2	0.66	0
270	Zambia	3426	Central	65177	Mkushi	1	1	202130171			2009		5			7	3		1						41010	soup,stock,beef,home-prepared	A043H#F22.A07SS	Stock cube or granulate, beef, PREPARATION-PRODUCTION-PLACE = Home prepared (family, social networks, proxies)		27	4		0.5			0.3	0		2	0.1	0.1	0	0.009	0.025	0.235	0.015	1	0	0
270	Zambia	3426	Central	65177	Mkushi	1	1	202130171			2009		5			7	3		3						801042	* maize flour,white variety,roller meal (unrefined),raw *boi	A002Q#F28.A07GL$F10.A0F2R$F10.A06HR	Maize flour, PROCESS = Boiling, QUALITATIVE-INFO = White, QUALITATIVE-INFO = Integral /not refined		89	321		6.1			68.4	3.5		5	2	1.5	0	0.12	0.068	1.015	0.165	13	0	0
270	Zambia	3426	Central	65177	Mkushi	1	1	202130171			2009		5			4	3		3						801042	* maize flour,white variety,roller meal (unrefined),raw *boi	A002Q#F28.A07GL$F10.A0F2R$F10.A06HR	Maize flour, PROCESS = Boiling, QUALITATIVE-INFO = White, QUALITATIVE-INFO = Integral /not refined		81	292		5.6			62.3	3.2		5	1.9	1.4	0	0.109	0.062	0.923	0.15	12	0	0
270	Zambia	3426	Central	65177	Mkushi	1	1	202130171			2009		5			4	3		3						815025	* fish,kasepa(type 6),dried,raw *boiled*	A02JP#F01.A0GVJ$F27.A026X$F28.A07GL	Dried fish, SOURCE = Microthrissa (generic) (as animal), SOURCE-COMMODITIES = Freshwater fish, PROCESS = Boiling		23	84		9.6			0	4.8		31	0.6	0.5	0.3	0.043	0.116	1.637	0.145	5	6.44	14
270	Zambia	3426	Central	65177	Mkushi	1	1	202130171			2009		5			4	3		3						818051	* pumpkin leaves, fresh, raw, *boiled*	A16QL#F28.A07GL	Pumpkin leaves, PROCESS = Boiling		21	4		0.7			0.5	0.1		8	0.5	0	1.6	0.017	0.025	0.183	0.042	6	0	19
270	Zambia	3426	Central	65177	Mkushi	1	1	202130171			2009		5			7	3		3						829001	* cabbage,green,fresh, raw, *boiled*	A00GL#F28.A07GL$F10.A0F2Q	Kales and similar-, PROCESS = Boiling, QUALITATIVE-INFO = Green		33	8		0.4			1.9	0		13	0.2	0.1	10.3	0.017	0.013	0.073	0.036	12	0	2
270	Zambia	3426	Central	65177	Mkushi	1	1	202130171			2009		5			4	3		3						829052	* onion, large bulb, fresh, raw *boiled*	A00HC#F28.A07GL	Onions, PROCESS = Boiling		7	3		0.1			0.7	0		2	0	0	0.4	0.002	0.002	0.008	0.005	1	0	0
270	Zambia	3426	Central	65177	Mkushi	1	1	202130171			2009		5			7	3		3						829052	* onion, large bulb, fresh, raw *boiled*	A00HC#F28.A07GL	Onions, PROCESS = Boiling		9	4		0.1			0.8	0		2	0	0	0.6	0.003	0.003	0.01	0.007	1	0	0
270	Zambia	3426	Central	65177	Mkushi	1	1	202130171			2009		5			4	3		3						829052	* onion, large bulb, fresh, raw *boiled*	A00HC#F28.A07GL	Onions, PROCESS = Boiling		6	2		0.1			0.6	0		1	0	0	0.4	0.002	0.002	0.007	0.005	1	0	0
270	Zambia	3426	Central	65177	Mkushi	1	1	202130171			2009		5			4	3		3						829063	* tomato,ripe,fresh,raw *boiled*	A0DMX#F28.A07GL$F10.A07XL	Tomatoes, PROCESS = Boiling, QUALITATIVE-INFO = Ripe / mature		23	4		0.2			0.9	0		2	0.1	0	2.5	0.005	0.004	0.13	0.012	3	0	8
270	Zambia	3426	Central	65177	Mkushi	1	1	202130171			2009		5			7	3		3						829063	* tomato,ripe,fresh,raw *boiled*	A0DMX#F28.A07GL$F10.A07XL	Tomatoes, PROCESS = Boiling, QUALITATIVE-INFO = Ripe / mature		30	5		0.3			1.2	0.1		3	0.1	0.1	3.2	0.007	0.005	0.169	0.016	3	0	10
270	Zambia	3426	Central	65177	Mkushi	1	1	202130171			2009		5			4	3		3						829063	* tomato,ripe,fresh,raw *boiled*	A0DMX#F28.A07GL$F10.A07XL	Tomatoes, PROCESS = Boiling, QUALITATIVE-INFO = Ripe / mature		19	3		0.2			0.7	0		2	0.1	0	2.1	0.004	0.003	0.107	0.01	2	0	6
270	Zambia	3426	Central	65177	Mkushi	2	2	202130171			2009		5			4	3		1						8003	groundnuts,dried,roasted	A015H#F28.A07KG$F28.A07GY	Peanuts, PROCESS = Drying (dehydration), PROCESS = Roasting		147	860		34.8			31.6	73.1		79	3.4	4.9	0	0.644	0.144	19.882	0.376	213	0	0
270	Zambia	3426	Central	65177	Mkushi	2	2	202130171			2009		5			6	3		1						12059	game meat,buffalo,dried,boiled	A04MP#F27.A01QZ$F28.A07GL	Mammals or birds dried meat, SOURCE-COMMODITIES = Buffalo fresh meat, PROCESS = Boiling		30	42		8.7			0	0.6		5	0.7	0.8	0	0.006	0.072	1.818	0.075	2	0	0
270	Zambia	3426	Central	65177	Mkushi	2	2	202130171			2009		5			4	3		1						13042	chicken,wing,meat&skin,fresh,boiled	A01SP#F28.A07GL$F20.A07QQ	Chicken fresh meat, PROCESS = Boiling, PART-CONSUMED-ANALYSED = With skin		19	47		4.3			0	3.2		2	0.2	0.3	0	0.008	0.02	0.878	0.042	1	0	8
270	Zambia	3426	Central	65177	Mkushi	2	2	202130171			2009		5			6	3		3						801042	* maize flour,white variety,roller meal (unrefined),raw *boi	A002Q#F28.A07GL$F10.A0F2R$F10.A06HR	Maize flour, PROCESS = Boiling, QUALITATIVE-INFO = White, QUALITATIVE-INFO = Integral /not refined		117	422		8.1			90	4.6		7	2.7	2	0	0.158	0.089	1.334	0.216	18	0	0
270	Zambia	3426	Central	65177	Mkushi	2	2	202130171			2009		5			4	3		3						801042	* maize flour,white variety,roller meal (unrefined),raw *boi	A002Q#F28.A07GL$F10.A0F2R$F10.A06HR	Maize flour, PROCESS = Boiling, QUALITATIVE-INFO = White, QUALITATIVE-INFO = Integral /not refined		139	502		9.6			106.9	5.4		8	3.2	2.4	0	0.188	0.106	1.585	0.257	21	0	0
270	Zambia	3426	Central	65177	Mkushi	2	2	202130171			2009		5			6	3		3						818051	* pumpkin leaves, fresh, raw, *boiled*	A16QL#F28.A07GL	Pumpkin leaves, PROCESS = Boiling		33	6		1			0.8	0.1		13	0.7	0.1	2.5	0.026	0.04	0.287	0.066	9	0	30
270	Zambia	3426	Central	65177	Mkushi	2	2	202130171			2009		5			6	3		3						818071	* cowpea leaves, fresh, raw, *boiled*	A0DKA#F28.A07GL	Black eyed peas leaves, PROCESS = Boiling		21	6		0.9			1	0.1		13	0.4	0.1	5.3	0.067	0.036	0.223	0.036	16	0	7
270	Zambia	3426	Central	65177	Mkushi	2	2	202130171			2009		5			4	3		3						829052	* onion,large bulb,fresh,raw *boiled*	A00HC#F28.A07GL	Onions, PROCESS = Boiling		4	2		0			0.4	0		1	0	0	0.3	0.001	0.001	0.005	0.003	1	0	0
270	Zambia	3426	Central	65177	Mkushi	2	2	202130171			2009		5			4	3		3						829052	* onion, large bulb, fresh, raw *boiled*	A00HC#F28.A07GL	Onions, PROCESS = Boiling		6	2		0.1			0.6	0		1	0	0	0.4	0.002	0.002	0.007	0.005	1	0	0
270	Zambia	3426	Central	65177	Mkushi	2	2	202130171			2009		5			6	3		3						829052	* onion, large bulb, fresh, raw *boiled*	A00HC#F28.A07GL	Onions, PROCESS = Boiling		9	4		0.1			0.8	0		2	0	0	0.6	0.003	0.003	0.01	0.007	1	0	0
270	Zambia	3426	Central	65177	Mkushi	2	2	202130171			2009		5			6	3		3						829052	* onion,large bulb,fresh,raw *boiled*	A00HC#F28.A07GL	Onions, PROCESS = Boiling		2	1		0			0.2	0		0	0	0	0.1	0.001	0.001	0.002	0.002	0	0	0
270	Zambia	3426	Central	65177	Mkushi	2	2	202130171			2009		5			6	3		3						829052	* onion, large bulb, fresh, raw *boiled*	A00HC#F28.A07GL	Onions, PROCESS = Boiling		6	2		0.1			0.6	0		1	0	0	0.4	0.002	0.002	0.007	0.005	1	0	0
270	Zambia	3426	Central	65177	Mkushi	2	2	202130171			2009		5			6	3		3						829063	* tomato,ripe,fresh,raw *boiled*	A0DMX#F28.A07GL$F10.A07XL	Tomatoes, PROCESS = Boiling, QUALITATIVE-INFO = Ripe / mature		19	3		0.2			0.7	0		2	0.1	0	2.1	0.004	0.003	0.107	0.01	2	0	6
270	Zambia	3426	Central	65177	Mkushi	2	2	202130171			2009		5			4	3		3						829063	* tomato,ripe,fresh,raw *boiled*	A0DMX#F28.A07GL$F10.A07XL	Tomatoes, PROCESS = Boiling, QUALITATIVE-INFO = Ripe / mature		27	5		0.2			1.1	0.1		3	0.1	0.1	2.9	0.006	0.005	0.152	0.014	3	0	9
270	Zambia	3426	Central	65177	Mkushi	2	2	202130171			2009		5			6	3		3						829063	* tomato,ripe,fresh,raw *boiled*	A0DMX#F28.A07GL$F10.A07XL	Tomatoes, PROCESS = Boiling, QUALITATIVE-INFO = Ripe / mature		13	2		0.1			0.5	0		1	0	0	1.4	0.003	0.002	0.073	0.007	1	0	4
270	Zambia	3426	Central	65177	Mkushi	2	2	202130171			2009		5			6	3		3						829063	* tomato,ripe,fresh,raw *boiled*	A0DMX#F28.A07GL$F10.A07XL	Tomatoes, PROCESS = Boiling, QUALITATIVE-INFO = Ripe / mature		30	5		0.3			1.2	0.1		3	0.1	0.1	3.2	0.007	0.005	0.169	0.016	3	0	10
270	Zambia	3426	Central	65177	Mkushi	2	2	202130171			2009		5			4	3		3						829063	* tomato,ripe,fresh,raw *boiled*	A0DMX#F28.A07GL$F10.A07XL	Tomatoes, PROCESS = Boiling, QUALITATIVE-INFO = Ripe / mature		30	5		0.3			1.2	0.1		3	0.1	0.1	3.2	0.007	0.005	0.169	0.016	3	0	10
270	Zambia	3426	Central	65177	Mkushi	2	2	202130171			2009		5			4	3		3						829200	* mushroom,fresh,raw *boiled*	A00TQ#F28.A07GL	Common mushrooms, PROCESS = Boiling		53	12		1.6			1.7	0.2		2	0.3	0.3	1	0.026	0.202	1.816	0.036	6	0	0
270	Zambia	3426	Central	65177	Mkushi	2	2	202130172			2009		5			4	3		1						8003	groundnuts,dried,roasted	A015H#F28.A07KG$F28.A07GY	Peanuts, PROCESS = Drying (dehydration), PROCESS = Roasting		66	386		15.6			14.2	32.8		36	1.5	2.2	0	0.289	0.065	8.927	0.169	96	0	0
270	Zambia	3426	Central	65177	Mkushi	2	2	202130172			2009		5			6	3		1						12059	game meat,buffalo,dried,boiled	A04MP#F27.A01QZ$F28.A07GL	Mammals or birds dried meat, SOURCE-COMMODITIES = Buffalo fresh meat, PROCESS = Boiling		24	34		7			0	0.5		4	0.6	0.6	0	0.005	0.058	1.454	0.06	2	0	0
270	Zambia	3426	Central	65177	Mkushi	2	2	202130172			2009		5			4	3		1						13002	chicken,unspecified part,w/o bone,meat&skin,fresh,boiled	A01SP#F28.A07GL$F20.A07QM$F20.A07QQ	Chicken fresh meat, PROCESS = Boiling, PART-CONSUMED-ANALYSED = W/o bone, PART-CONSUMED-ANALYSED = With skin		10	22		2.5			0	1.3		1	0.1	0.2	0	0.005	0.015	0.559	0.022	1	0	4
270	Zambia	3426	Central	65177	Mkushi	2	2	202130172			2009		5			6	3		3						801042	* maize flour,white variety,roller meal (unrefined),raw *boi	A002Q#F28.A07GL$F10.A0F2R$F10.A06HR	Maize flour, PROCESS = Boiling, QUALITATIVE-INFO = White, QUALITATIVE-INFO = Integral /not refined		63	227		4.3			48.4	2.5		4	1.4	1.1	0	0.085	0.048	0.718	0.117	9	0	0
270	Zambia	3426	Central	65177	Mkushi	2	2	202130172			2009		5			4	3		3						801042	* maize flour,white variety,roller meal (unrefined),raw *boi	A002Q#F28.A07GL$F10.A0F2R$F10.A06HR	Maize flour, PROCESS = Boiling, QUALITATIVE-INFO = White, QUALITATIVE-INFO = Integral /not refined		77	278		5.3			59.2	3		5	1.8	1.3	0	0.104	0.059	0.878	0.142	12	0	0
270	Zambia	3426	Central	65177	Mkushi	2	2	202130172			2009		5			6	3		3						818051	* pumpkin leaves, fresh, raw, *boiled*	A16QL#F28.A07GL	Pumpkin leaves, PROCESS = Boiling		22	4		0.7			0.5	0.1		9	0.5	0	1.7	0.018	0.026	0.191	0.044	6	0	20
270	Zambia	3426	Central	65177	Mkushi	2	2	202130172			2009		5			6	3		3						829052	* onion, large bulb, fresh, raw *boiled*	A00HC#F28.A07GL	Onions, PROCESS = Boiling		6	2		0.1			0.6	0		1	0	0	0.4	0.002	0.002	0.007	0.005	1	0	0
270	Zambia	3426	Central	65177	Mkushi	2	2	202130172			2009		5			4	3		3						829052	* onion,large bulb,fresh,raw *boiled*	A00HC#F28.A07GL	Onions, PROCESS = Boiling		2	1		0			0.2	0		0	0	0	0.1	0.001	0.001	0.002	0.002	0	0	0
270	Zambia	3426	Central	65177	Mkushi	2	2	202130172			2009		5			6	3		3						829052	* onion,large bulb,fresh,raw *boiled*	A00HC#F28.A07GL	Onions, PROCESS = Boiling		4	2		0			0.4	0		1	0	0	0.3	0.001	0.001	0.005	0.003	1	0	0
270	Zambia	3426	Central	65177	Mkushi	2	2	202130172			2009		5			4	3		3						829052	* onion, large bulb, fresh, raw *boiled*	A00HC#F28.A07GL	Onions, PROCESS = Boiling		2	1		0			0.2	0		0	0	0	0.1	0.001	0.001	0.002	0.002	0	0	0
270	Zambia	3426	Central	65177	Mkushi	2	2	202130172			2009		5			6	3		3						829063	* tomato,ripe,fresh,raw *boiled*	A0DMX#F28.A07GL$F10.A07XL	Tomatoes, PROCESS = Boiling, QUALITATIVE-INFO = Ripe / mature		34	6		0.3			1.3	0.1		3	0.1	0.1	3.7	0.007	0.006	0.192	0.018	4	0	12
270	Zambia	3426	Central	65177	Mkushi	2	2	202130172			2009		5			6	3		3						829063	* tomato,ripe,fresh,raw *boiled*	A0DMX#F28.A07GL$F10.A07XL	Tomatoes, PROCESS = Boiling, QUALITATIVE-INFO = Ripe / mature		20	4		0.2			0.8	0		2	0.1	0	2.2	0.004	0.004	0.113	0.01	2	0	7
270	Zambia	3426	Central	65177	Mkushi	2	2	202130172			2009		5			4	3		3						829063	* tomato,ripe,fresh,raw *boiled*	A0DMX#F28.A07GL$F10.A07XL	Tomatoes, PROCESS = Boiling, QUALITATIVE-INFO = Ripe / mature		17	3		0.2			0.7	0		2	0.1	0	1.8	0.004	0.003	0.096	0.009	2	0	6
270	Zambia	3426	Central	65177	Mkushi	2	2	202130172			2009		5			4	3		3						829063	* tomato,ripe,fresh,raw *boiled*	A0DMX#F28.A07GL$F10.A07XL	Tomatoes, PROCESS = Boiling, QUALITATIVE-INFO = Ripe / mature		11	2		0.1			0.4	0		1	0	0	1.2	0.002	0.002	0.062	0.006	1	0	4
270	Zambia	3426	Central	65177	Mkushi	2	2	202130172			2009		5			4	3		3						829200	* mushroom,fresh,raw *boiled*	A00TQ#F28.A07GL	Common mushrooms, PROCESS = Boiling		20	4		0.6			0.7	0.1		1	0.1	0.1	0.4	0.01	0.076	0.685	0.014	2	0	0
270	Zambia	3426	Central	65177	Mkushi	1	1	202130173			2009		5			2	3		1						4001	sweetpotato,yellow,w/skin,fresh,boiled	A010C#F28.A07GL$F10.A0F5H$F20.A07QE	Sweet potatoes, PROCESS = Boiling, QUALITATIVE-INFO = Yellow, PART-CONSUMED-ANALYSED = With peel		468	534		9.8			125	0.5		178	3.7	1.9	11.2	0.388	0.36	3.285	1.231	61	0	828
270	Zambia	3426	Central	65177	Mkushi	1	1	202130173			2009		5			7	3		1						11002	beef,high fat,fresh,boiled	A01QV#F28.A07GL$F10.A0CRE	Bovine fresh meat, PROCESS = Boiling, QUALITATIVE-INFO = High fat		114	348		29.5			0	24.5		11	3	6.7	0	0.091	0.239	4.15	0.376	8	2.28	0
270	Zambia	3426	Central	65177	Mkushi	1	1	202130173			2009		5			7	3		1						41010	soup,stock,beef,home-prepared	A043H#F22.A07SS	Stock cube or granulate, beef, PREPARATION-PRODUCTION-PLACE = Home prepared (family, social networks, proxies)		46	6		0.9			0.6	0		4	0.1	0.1	0	0.015	0.042	0.401	0.025	1	0	0
270	Zambia	3426	Central	65177	Mkushi	1	1	202130173			2009		5			7	3		3						801042	* maize flour,white variety,roller meal (unrefined),raw *boi	A002Q#F28.A07GL$F10.A0F2R$F10.A06HR	Maize flour, PROCESS = Boiling, QUALITATIVE-INFO = White, QUALITATIVE-INFO = Integral /not refined		190	686		13.1			146.1	7.4		11	4.4	3.2	0	0.257	0.144	2.166	0.352	29	0	0
270	Zambia	3426	Central	65177	Mkushi	1	1	202130173			2009		5			4	3		3						801042	* maize flour,white variety,roller meal (unrefined),raw *boi	A002Q#F28.A07GL$F10.A0F2R$F10.A06HR	Maize flour, PROCESS = Boiling, QUALITATIVE-INFO = White, QUALITATIVE-INFO = Integral /not refined		168	606		11.6			129.2	6.6		10	3.9	2.9	0	0.227	0.128	1.915	0.311	25	0	0
270	Zambia	3426	Central	65177	Mkushi	1	1	202130173			2009		5			4	3		3						815025	* fish,kasepa(type 6),dried,raw *boiled*	A02JP#F01.A0GVJ$F27.A026X$F28.A07GL	Dried fish, SOURCE = Microthrissa (generic) (as animal), SOURCE-COMMODITIES = Freshwater fish, PROCESS = Boiling		53	195		22.2			0	11.1		70	1.4	1.2	0.7	0.1	0.267	3.771	0.334	11	14.84	31
270	Zambia	3426	Central	65177	Mkushi	1	1	202130173			2009		5			4	3		3						818051	* pumpkin leaves, fresh, raw, *boiled*	A16QL#F28.A07GL	Pumpkin leaves, PROCESS = Boiling		50	10		1.6			1.2	0.2		20	1.1	0.1	3.9	0.04	0.06	0.435	0.1	14	0	46
270	Zambia	3426	Central	65177	Mkushi	1	1	202130173			2009		5			7	3		3						829001	* cabbage,green,fresh, raw, *boiled*	A00GL#F28.A07GL$F10.A0F2Q	Kales and similar-, PROCESS = Boiling, QUALITATIVE-INFO = Green		45	11		0.6			2.6	0		18	0.2	0.1	14	0.023	0.018	0.099	0.05	17	0	2
270	Zambia	3426	Central	65177	Mkushi	1	1	202130173			2009		5			4	3		3						829052	* onion, large bulb, fresh, raw *boiled*	A00HC#F28.A07GL	Onions, PROCESS = Boiling		16	6		0.2			1.5	0		4	0	0	1	0.005	0.005	0.018	0.012	2	0	0
270	Zambia	3426	Central	65177	Mkushi	1	1	202130173			2009		5			7	3		3						829052	* onion, large bulb, fresh, raw *boiled*	A00HC#F28.A07GL	Onions, PROCESS = Boiling		12	5		0.1			1.1	0		3	0	0	0.8	0.004	0.003	0.014	0.009	2	0	0
270	Zambia	3426	Central	65177	Mkushi	1	1	202130173			2009		5			4	3		3						829052	* onion, large bulb, fresh, raw *boiled*	A00HC#F28.A07GL	Onions, PROCESS = Boiling		13	5		0.1			1.2	0		3	0	0	0.8	0.004	0.004	0.015	0.01	2	0	0
270	Zambia	3426	Central	65177	Mkushi	1	1	202130173			2009		5			4	3		3						829063	* tomato,ripe,fresh,raw *boiled*	A0DMX#F28.A07GL$F10.A07XL	Tomatoes, PROCESS = Boiling, QUALITATIVE-INFO = Ripe / mature		56	10		0.5			2.2	0.1		6	0.2	0.1	6	0.012	0.01	0.316	0.029	6	0	19
270	Zambia	3426	Central	65177	Mkushi	1	1	202130173			2009		5			7	3		3						829063	* tomato,ripe,fresh,raw *boiled*	A0DMX#F28.A07GL$F10.A07XL	Tomatoes, PROCESS = Boiling, QUALITATIVE-INFO = Ripe / mature		41	7		0.4			1.6	0.1		4	0.1	0.1	4.4	0.009	0.007	0.231	0.021	5	0	14
270	Zambia	3426	Central	65177	Mkushi	1	1	202130173			2009		5			4	3		3						829063	* tomato,ripe,fresh,raw *boiled*	A0DMX#F28.A07GL$F10.A07XL	Tomatoes, PROCESS = Boiling, QUALITATIVE-INFO = Ripe / mature		46	8		0.4			1.8	0.1		5	0.1	0.1	5	0.01	0.008	0.259	0.024	5	0	16
270	Zambia	3426	Central	65177	Mkushi	2	2	202130173			2009		5			6	3		1						12059	game meat,buffalo,dried,boiled	A04MP#F27.A01QZ$F28.A07GL	Mammals or birds dried meat, SOURCE-COMMODITIES = Buffalo fresh meat, PROCESS = Boiling		58	82		16.9			0	1.2		9	1.3	1.6	0	0.012	0.139	3.515	0.145	4	0	0
270	Zambia	3426	Central	65177	Mkushi	2	2	202130173			2009		5			4	3		1						13002	chicken,unspecified part,w/o bone,meat&skin,fresh,boiled	A01SP#F28.A07GL$F20.A07QM$F20.A07QQ	Chicken fresh meat, PROCESS = Boiling, PART-CONSUMED-ANALYSED = W/o bone, PART-CONSUMED-ANALYSED = With skin		27	59		6.7			0	3.4		4	0.3	0.5	0	0.012	0.04	1.51	0.059	1	0	12
270	Zambia	3426	Central	65177	Mkushi	2	2	202130173			2009		5			6	3		3						801042	* maize flour,white variety,roller meal (unrefined),raw *boi	A002Q#F28.A07GL$F10.A0F2R$F10.A06HR	Maize flour, PROCESS = Boiling, QUALITATIVE-INFO = White, QUALITATIVE-INFO = Integral /not refined		244	881		16.8			187.6	9.5		15	5.6	4.1	0	0.329	0.185	2.782	0.451	37	0	0
270	Zambia	3426	Central	65177	Mkushi	2	2	202130173			2009		5			4	3		3						801042	* maize flour,white variety,roller meal (unrefined),raw *boi	A002Q#F28.A07GL$F10.A0F2R$F10.A06HR	Maize flour, PROCESS = Boiling, QUALITATIVE-INFO = White, QUALITATIVE-INFO = Integral /not refined		245	884		16.9			188.4	9.6		15	5.6	4.2	0	0.331	0.186	2.793	0.453	37	0	0
270	Zambia	3426	Central	65177	Mkushi	2	2	202130173			2009		5			4	3		3						815025	* fish,kasepa(type 6),dried,raw *boiled*	A02JP#F01.A0GVJ$F27.A026X$F28.A07GL	Dried fish, SOURCE = Microthrissa (generic) (as animal), SOURCE-COMMODITIES = Freshwater fish, PROCESS = Boiling		14	51		5.9			0	2.9		19	0.4	0.3	0.2	0.026	0.071	0.996	0.088	3	3.92	8
270	Zambia	3426	Central	65177	Mkushi	2	2	202130173			2009		5			6	3		3						818051	* pumpkin leaves, fresh, raw, *boiled*	A16QL#F28.A07GL	Pumpkin leaves, PROCESS = Boiling		63	12		2			1.4	0.3		25	1.4	0.1	4.9	0.05	0.076	0.548	0.126	17	0	58
270	Zambia	3426	Central	65177	Mkushi	2	2	202130173			2009		5			6	3		3						829052	* onion, large bulb, fresh, raw *boiled*	A00HC#F28.A07GL	Onions, PROCESS = Boiling		17	7		0.2			1.6	0		4	0	0	1.1	0.005	0.005	0.019	0.013	2	0	0
270	Zambia	3426	Central	65177	Mkushi	2	2	202130173			2009		5			6	3		3						829052	* onion,large bulb,fresh,raw *boiled*	A00HC#F28.A07GL	Onions, PROCESS = Boiling		2	1		0			0.2	0		0	0	0	0.1	0.001	0.001	0.002	0.002	0	0	0
270	Zambia	3426	Central	65177	Mkushi	2	2	202130173			2009		5			4	3		3						829052	* onion,large bulb,fresh,raw *boiled*	A00HC#F28.A07GL	Onions, PROCESS = Boiling		4	2		0			0.4	0		1	0	0	0.3	0.001	0.001	0.005	0.003	1	0	0
270	Zambia	3426	Central	65177	Mkushi	2	2	202130173			2009		5			4	3		3						829052	* onion, large bulb, fresh, raw *boiled*	A00HC#F28.A07GL	Onions, PROCESS = Boiling		4	2		0			0.4	0		1	0	0	0.3	0.001	0.001	0.005	0.003	1	0	0
270	Zambia	3426	Central	65177	Mkushi	2	2	202130173			2009		5			4	3		3						829052	* onion, large bulb, fresh, raw *boiled*	A00HC#F28.A07GL	Onions, PROCESS = Boiling		8	3		0.1			0.7	0		2	0	0	0.5	0.002	0.002	0.009	0.006	1	0	0
270	Zambia	3426	Central	65177	Mkushi	2	2	202130173			2009		5			4	3		3						829063	* tomato,ripe,fresh,raw *boiled*	A0DMX#F28.A07GL$F10.A07XL	Tomatoes, PROCESS = Boiling, QUALITATIVE-INFO = Ripe / mature		37	7		0.3			1.4	0.1		4	0.1	0.1	4	0.008	0.007	0.209	0.019	4	0	13
270	Zambia	3426	Central	65177	Mkushi	2	2	202130173			2009		5			6	3		3						829063	* tomato,ripe,fresh,raw *boiled*	A0DMX#F28.A07GL$F10.A07XL	Tomatoes, PROCESS = Boiling, QUALITATIVE-INFO = Ripe / mature		13	2		0.1			0.5	0		1	0	0	1.4	0.003	0.002	0.073	0.007	1	0	4
270	Zambia	3426	Central	65177	Mkushi	2	2	202130173			2009		5			4	3		3						829063	* tomato,ripe,fresh,raw *boiled*	A0DMX#F28.A07GL$F10.A07XL	Tomatoes, PROCESS = Boiling, QUALITATIVE-INFO = Ripe / mature		35	6		0.3			1.4	0.1		4	0.1	0.1	3.8	0.008	0.006	0.197	0.018	4	0	12
270	Zambia	3426	Central	65177	Mkushi	2	2	202130173			2009		5			6	3		3						829063	* tomato,ripe,fresh,raw *boiled*	A0DMX#F28.A07GL$F10.A07XL	Tomatoes, PROCESS = Boiling, QUALITATIVE-INFO = Ripe / mature		57	10		0.5			2.2	0.1		6	0.2	0.1	6.2	0.013	0.01	0.321	0.03	6	0	19
270	Zambia	3426	Central	65177	Mkushi	2	2	202130173			2009		5			4	3		3						829063	* tomato,ripe,fresh,raw *boiled*	A0DMX#F28.A07GL$F10.A07XL	Tomatoes, PROCESS = Boiling, QUALITATIVE-INFO = Ripe / mature		14	3		0.1			0.5	0		1	0	0	1.5	0.003	0.003	0.079	0.007	2	0	5
270	Zambia	3426	Central	65177	Mkushi	2	2	202130173			2009		5			4	3		3						829200	* mushroom,fresh,raw *boiled*	A00TQ#F28.A07GL	Common mushrooms, PROCESS = Boiling		68	15		2.1			2.2	0.2		2	0.3	0.3	1.2	0.033	0.26	2.33	0.046	7	0	0
270	Zambia	3426	Central	65177	Mkushi	1	1	202130191			2009		5			7	3		1						11002	beef,high fat,fresh,boiled	A01QV#F28.A07GL$F10.A0CRE	Bovine fresh meat, PROCESS = Boiling, QUALITATIVE-INFO = High fat		43	131		11.1			0	9.2		4	1.1	2.5	0	0.034	0.09	1.565	0.142	3	0.86	0
270	Zambia	3426	Central	65177	Mkushi	1	1	202130191			2009		5			2	3		1						17006	egg,whole,chicken, scrambled	A032A#F27.A031G$F28.A0BA1$F28.A0CRL	Hardened egg products, SOURCE-COMMODITIES = Hen eggs, PROCESS = Cooking and similar thermal preparation processes, PROCESS = Mixing		72	120		8			1.6	8.8		51	0.9	0.7	0.1	0.037	0.315	0.057	0.085	22	0	103
270	Zambia	3426	Central	65177	Mkushi	1	1	202130191			2009		5			2	3		1						41010	soup,stock,beef,home-prepared	A043H#F22.A07SS	Stock cube or granulate, beef, PREPARATION-PRODUCTION-PLACE = Home prepared (family, social networks, proxies)		40	5		0.8			0.5	0		3	0.1	0.1	0	0.013	0.036	0.349	0.022	1	0	0
270	Zambia	3426	Central	65177	Mkushi	1	1	202130191			2009		5			7	3		3						801042	* maize flour,white variety,roller meal (unrefined),raw *boi	A002Q#F28.A07GL$F10.A0F2R$F10.A06HR	Maize flour, PROCESS = Boiling, QUALITATIVE-INFO = White, QUALITATIVE-INFO = Integral /not refined		78	282		5.4			60	3		5	1.8	1.3	0	0.105	0.059	0.889	0.144	12	0	0
270	Zambia	3426	Central	65177	Mkushi	1	1	202130191			2009		5			2	3		3						801042	* maize flour,white variety,roller meal (unrefined),raw *boi	A002Q#F28.A07GL$F10.A0F2R$F10.A06HR	Maize flour, PROCESS = Boiling, QUALITATIVE-INFO = White, QUALITATIVE-INFO = Integral /not refined		83	300		5.7			63.8	3.2		5	1.9	1.4	0	0.112	0.063	0.946	0.154	12	0	0
270	Zambia	3426	Central	65177	Mkushi	1	1	202130191			2009		5			2	3		3						818001	* rape leaves,fresh,raw, *boiled*	A0DLD#F28.A07GL	Rape kales, PROCESS = Boiling		35	18		1.2			3.5	0.2		47	0.6	0.1	29.4	0.035	0.043	0.333	0.09	8	0	256
270	Zambia	3426	Central	65177	Mkushi	1	1	202130191			2009		5			2	3		3						829052	* onion, large bulb, fresh, raw *boiled*	A00HC#F28.A07GL	Onions, PROCESS = Boiling		10	4		0.1			0.9	0		2	0	0	0.6	0.003	0.003	0.011	0.008	1	0	0
270	Zambia	3426	Central	65177	Mkushi	1	1	202130191			2009		5			2	3		3						829063	* tomato,ripe,fresh,raw *boiled*	A0DMX#F28.A07GL$F10.A07XL	Tomatoes, PROCESS = Boiling, QUALITATIVE-INFO = Ripe / mature		32	6		0.3			1.2	0.1		3	0.1	0.1	3.5	0.007	0.006	0.18	0.017	4	0	11
270	Zambia	3426	Central	65177	Mkushi	2	2	202130191			2009		5			4	3		1						8003	groundnuts,dried,roasted	A015H#F28.A07KG$F28.A07GY	Peanuts, PROCESS = Drying (dehydration), PROCESS = Roasting		78	456		18.5			16.8	38.8		42	1.8	2.6	0	0.342	0.076	10.55	0.2	113	0	0
270	Zambia	3426	Central	65177	Mkushi	2	2	202130191			2009		5			4	3		1						12059	game meat,buffalo,dried,boiled	A04MP#F27.A01QZ$F28.A07GL	Mammals or birds dried meat, SOURCE-COMMODITIES = Buffalo fresh meat, PROCESS = Boiling		50	71		14.6			0	1		8	1.2	1.4	0	0.01	0.12	3.03	0.125	4	0	0
270	Zambia	3426	Central	65177	Mkushi	2	2	202130191			2009		5			7	3		1						12059	game meat,buffalo,dried,boiled	A04MP#F27.A01QZ$F28.A07GL	Mammals or birds dried meat, SOURCE-COMMODITIES = Buffalo fresh meat, PROCESS = Boiling		23	32		6.7			0	0.5		3	0.5	0.6	0	0.005	0.055	1.394	0.058	2	0	0
270	Zambia	3426	Central	65177	Mkushi	2	2	202130191			2009		5			7	3		3						801042	* maize flour,white variety,roller meal (unrefined),raw *boi	A002Q#F28.A07GL$F10.A0F2R$F10.A06HR	Maize flour, PROCESS = Boiling, QUALITATIVE-INFO = White, QUALITATIVE-INFO = Integral /not refined		158	570		10.9			121.5	6.2		9	3.6	2.7	0	0.213	0.12	1.801	0.292	24	0	0
270	Zambia	3426	Central	65177	Mkushi	2	2	202130191			2009		5			4	3		3						801042	* maize flour,white variety,roller meal (unrefined),raw *boi	A002Q#F28.A07GL$F10.A0F2R$F10.A06HR	Maize flour, PROCESS = Boiling, QUALITATIVE-INFO = White, QUALITATIVE-INFO = Integral /not refined		144	520		9.9			110.7	5.6		9	3.3	2.4	0	0.194	0.109	1.642	0.266	22	0	0
270	Zambia	3426	Central	65177	Mkushi	2	2	202130191			2009		5			2	3		3						801042	* maize flour,white variety,roller meal (unrefined),raw *boi	A002Q#F28.A07GL$F10.A0F2R$F10.A06HR	Maize flour, PROCESS = Boiling, QUALITATIVE-INFO = White, QUALITATIVE-INFO = Integral /not refined		250	903		17.3			192.3	9.8		15	5.8	4.3	0	0.338	0.19	2.85	0.463	38	0	0
270	Zambia	3426	Central	65177	Mkushi	2	2	202130191			2009		5			2	3		3						818051	* pumpkin leaves, fresh, raw, *boiled*	A16QL#F28.A07GL	Pumpkin leaves, PROCESS = Boiling		64	12		2			1.5	0.3		25	1.4	0.1	4.9	0.051	0.077	0.557	0.128	17	0	59
270	Zambia	3426	Central	65177	Mkushi	2	2	202130191			2009		5			7	3		3						829052	* onion,large bulb,fresh,raw *boiled*	A00HC#F28.A07GL	Onions, PROCESS = Boiling		4	2		0			0.4	0		1	0	0	0.3	0.001	0.001	0.005	0.003	1	0	0
270	Zambia	3426	Central	65177	Mkushi	2	2	202130191			2009		5			2	3		3						829052	* onion, large bulb, fresh, raw *boiled*	A00HC#F28.A07GL	Onions, PROCESS = Boiling		17	7		0.2			1.6	0		4	0	0	1.1	0.005	0.005	0.019	0.013	2	0	0
270	Zambia	3426	Central	65177	Mkushi	2	2	202130191			2009		5			2	3		3						829052	* onion, large bulb, fresh, raw *boiled*	A00HC#F28.A07GL	Onions, PROCESS = Boiling		6	2		0.1			0.6	0		1	0	0	0.4	0.002	0.002	0.007	0.005	1	0	0
270	Zambia	3426	Central	65177	Mkushi	2	2	202130191			2009		5			7	3		3						829063	* tomato,ripe,fresh,raw *boiled*	A0DMX#F28.A07GL$F10.A07XL	Tomatoes, PROCESS = Boiling, QUALITATIVE-INFO = Ripe / mature		34	6		0.3			1.3	0.1		3	0.1	0.1	3.7	0.007	0.006	0.192	0.018	4	0	12
270	Zambia	3426	Central	65177	Mkushi	2	2	202130191			2009		5			2	3		3						829063	* tomato,ripe,fresh,raw *boiled*	A0DMX#F28.A07GL$F10.A07XL	Tomatoes, PROCESS = Boiling, QUALITATIVE-INFO = Ripe / mature		58	10		0.5			2.3	0.1		6	0.2	0.1	6.3	0.013	0.01	0.327	0.03	6	0	20
270	Zambia	3426	Central	65177	Mkushi	2	2	202130191			2009		5			2	3		3						829063	* tomato,ripe,fresh,raw *boiled*	A0DMX#F28.A07GL$F10.A07XL	Tomatoes, PROCESS = Boiling, QUALITATIVE-INFO = Ripe / mature		25	5		0.2			1	0.1		3	0.1	0.1	2.7	0.006	0.005	0.141	0.013	3	0	9
270	Zambia	3426	Central	65177	Mkushi	2	2	202130191			2009		5			2	3		3						829200	* mushroom,fresh,raw *boiled*	A00TQ#F28.A07GL	Common mushrooms, PROCESS = Boiling		49	11		1.5			1.6	0.1		1	0.2	0.2	0.9	0.024	0.187	1.679	0.033	5	0	0
270	Zambia	3426	Central	65177	Mkushi	1	1	202130193			2009		5			7	3		1						11002	beef,high fat,fresh,boiled	A01QV#F28.A07GL$F10.A0CRE	Bovine fresh meat, PROCESS = Boiling, QUALITATIVE-INFO = High fat		65	198		16.8			0	14		7	1.7	3.8	0	0.052	0.137	2.366	0.215	5	1.3	0
270	Zambia	3426	Central	65177	Mkushi	1	1	202130193			2009		5			7	3		1						41010	soup,stock,beef,home-prepared	A043H#F22.A07SS	Stock cube or granulate, beef, PREPARATION-PRODUCTION-PLACE = Home prepared (family, social networks, proxies)		24	3		0.5			0.3	0		2	0.1	0	0	0.008	0.022	0.209	0.013	0	0	0
270	Zambia	3426	Central	65177	Mkushi	1	1	202130193			2009		5			2	3		3						801042	* maize flour,white variety,roller meal (unrefined),raw *boi	A002Q#F28.A07GL$F10.A0F2R$F10.A06HR	Maize flour, PROCESS = Boiling, QUALITATIVE-INFO = White, QUALITATIVE-INFO = Integral /not refined		189	682		13			145.3	7.4		11	4.3	3.2	0	0.255	0.144	2.155	0.35	28	0	0
270	Zambia	3426	Central	65177	Mkushi	1	1	202130193			2009		5			7	3		3						801042	* maize flour,white variety,roller meal (unrefined),raw *boi	A002Q#F28.A07GL$F10.A0F2R$F10.A06HR	Maize flour, PROCESS = Boiling, QUALITATIVE-INFO = White, QUALITATIVE-INFO = Integral /not refined		120	433		8.3			92.3	4.7		7	2.8	2	0	0.162	0.091	1.368	0.222	18	0	0
270	Zambia	3426	Central	65177	Mkushi	1	1	202130193			2009		5			2	3		3						818001	* rape leaves,fresh,raw, *boiled*	A0DLD#F28.A07GL	Rape kales, PROCESS = Boiling		42	21		1.4			4.2	0.3		57	0.7	0.2	35.3	0.042	0.052	0.399	0.108	9	0	307
270	Zambia	3426	Central	65177	Mkushi	1	1	202130193			2009		5			2	3		3						829052	* onion, large bulb, fresh, raw *boiled*	A00HC#F28.A07GL	Onions, PROCESS = Boiling		11	4		0.1			1	0		3	0	0	0.7	0.003	0.003	0.013	0.009	1	0	0
270	Zambia	3426	Central	65177	Mkushi	1	1	202130193			2009		5			2	3		3						829063	* tomato,ripe,fresh,raw *boiled*	A0DMX#F28.A07GL$F10.A07XL	Tomatoes, PROCESS = Boiling, QUALITATIVE-INFO = Ripe / mature		39	7		0.4			1.5	0.1		4	0.1	0.1	4.2	0.009	0.007	0.22	0.02	4	0	13
270	Zambia	3426	Central	65177	Mkushi	2	2	202130193			2009		5			4	3		1						8003	groundnuts,dried,roasted	A015H#F28.A07KG$F28.A07GY	Peanuts, PROCESS = Drying (dehydration), PROCESS = Roasting		123	720		29.2			26.4	61.1		66	2.8	4.1	0	0.539	0.121	16.636	0.315	178	0	0
270	Zambia	3426	Central	65177	Mkushi	2	2	202130193			2009		5			7	3		1						12059	game meat,buffalo,dried,boiled	A04MP#F27.A01QZ$F28.A07GL	Mammals or birds dried meat, SOURCE-COMMODITIES = Buffalo fresh meat, PROCESS = Boiling		87	123		25.3			0	1.7		13	2	2.3	0	0.017	0.209	5.272	0.218	6	0	0
270	Zambia	3426	Central	65177	Mkushi	2	2	202130193			2009		5			4	3		1						12059	game meat,buffalo,dried,boiled	A04MP#F27.A01QZ$F28.A07GL	Mammals or birds dried meat, SOURCE-COMMODITIES = Buffalo fresh meat, PROCESS = Boiling		64	90		18.6			0	1.3		10	1.5	1.7	0	0.013	0.154	3.878	0.16	4	0	0
270	Zambia	3426	Central	65177	Mkushi	2	2	202130193			2009		5			7	3		3						801042	* maize flour,white variety,roller meal (unrefined),raw *boi	A002Q#F28.A07GL$F10.A0F2R$F10.A06HR	Maize flour, PROCESS = Boiling, QUALITATIVE-INFO = White, QUALITATIVE-INFO = Integral /not refined		164	592		11.3			126.1	6.4		10	3.8	2.8	0	0.221	0.125	1.87	0.303	25	0	0
270	Zambia	3426	Central	65177	Mkushi	2	2	202130193			2009		5			2	3		3						801042	* maize flour,white variety,roller meal (unrefined),raw *boi	A002Q#F28.A07GL$F10.A0F2R$F10.A06HR	Maize flour, PROCESS = Boiling, QUALITATIVE-INFO = White, QUALITATIVE-INFO = Integral /not refined		317	1144		21.9			243.8	12.4		19	7.3	5.4	0	0.428	0.241	3.614	0.586	48	0	0
270	Zambia	3426	Central	65177	Mkushi	2	2	202130193			2009		5			4	3		3						801042	* maize flour,white variety,roller meal (unrefined),raw *boi	A002Q#F28.A07GL$F10.A0F2R$F10.A06HR	Maize flour, PROCESS = Boiling, QUALITATIVE-INFO = White, QUALITATIVE-INFO = Integral /not refined		207	747		14.3			159.2	8.1		12	4.8	3.5	0	0.279	0.157	2.36	0.383	31	0	0
270	Zambia	3426	Central	65177	Mkushi	2	2	202130193			2009		5			2	3		3						818051	* pumpkin leaves, fresh, raw, *boiled*	A16QL#F28.A07GL	Pumpkin leaves, PROCESS = Boiling		74	14		2.3			1.7	0.3		29	1.6	0.1	5.7	0.059	0.089	0.644	0.148	20	0	68
270	Zambia	3426	Central	65177	Mkushi	2	2	202130193			2009		5			7	3		3						829052	* onion,large bulb,fresh,raw *boiled*	A00HC#F28.A07GL	Onions, PROCESS = Boiling		4	2		0			0.4	0		1	0	0	0.3	0.001	0.001	0.005	0.003	1	0	0
270	Zambia	3426	Central	65177	Mkushi	2	2	202130193			2009		5			2	3		3						829052	* onion, large bulb, fresh, raw *boiled*	A00HC#F28.A07GL	Onions, PROCESS = Boiling		16	6		0.2			1.5	0		4	0	0	1	0.005	0.005	0.018	0.012	2	0	0
270	Zambia	3426	Central	65177	Mkushi	2	2	202130193			2009		5			2	3		3						829052	* onion, large bulb, fresh, raw *boiled*	A00HC#F28.A07GL	Onions, PROCESS = Boiling		20	8		0.2			1.9	0		5	0	0	1.3	0.006	0.006	0.023	0.016	3	0	0
270	Zambia	3426	Central	65177	Mkushi	2	2	202130193			2009		5			2	3		3						829063	* tomato,ripe,fresh,raw *boiled*	A0DMX#F28.A07GL$F10.A07XL	Tomatoes, PROCESS = Boiling, QUALITATIVE-INFO = Ripe / mature		63	11		0.6			2.5	0.1		6	0.2	0.1	6.8	0.014	0.011	0.355	0.033	7	0	21
270	Zambia	3426	Central	65177	Mkushi	2	2	202130193			2009		5			2	3		3						829063	* tomato,ripe,fresh,raw *boiled*	A0DMX#F28.A07GL$F10.A07XL	Tomatoes, PROCESS = Boiling, QUALITATIVE-INFO = Ripe / mature		68	12		0.6			2.7	0.1		7	0.2	0.1	7.3	0.015	0.012	0.384	0.035	7	0	23
270	Zambia	3426	Central	65177	Mkushi	2	2	202130193			2009		5			7	3		3						829063	* tomato,ripe,fresh,raw *boiled*	A0DMX#F28.A07GL$F10.A07XL	Tomatoes, PROCESS = Boiling, QUALITATIVE-INFO = Ripe / mature		34	6		0.3			1.3	0.1		3	0.1	0.1	3.7	0.007	0.006	0.192	0.018	4	0	12
270	Zambia	3426	Central	65177	Mkushi	2	2	202130193			2009		5			2	3		3						829200	* mushroom,fresh,raw *boiled*	A00TQ#F28.A07GL	Common mushrooms, PROCESS = Boiling		123	27		3.8			4.1	0.4		4	0.6	0.6	2.2	0.06	0.47	4.215	0.084	14	0	0
270	Zambia	3426	Central	65177	Mkushi	1	1	202130201			2009		5			4	3		1						4001	sweetpotato,yellow,w/skin,fresh,boiled	A010C#F28.A07GL$F10.A0F5H$F20.A07QE	Sweet potatoes, PROCESS = Boiling, QUALITATIVE-INFO = Yellow, PART-CONSUMED-ANALYSED = With peel		130	148		2.7			34.7	0.1		49	1	0.5	3.1	0.108	0.1	0.913	0.342	17	0	230
270	Zambia	3426	Central	65177	Mkushi	1	1	202130201			2009		5			4	3		1						8012	groundnuts,in-shell,dried,raw	A015H#F28.A07KG	Peanuts, PROCESS = Drying (dehydration)		28	159		7.2			4.5	13.8		26	1.3	0.9	0	0.179	0.038	3.378	0.097	67	0	0
270	Zambia	3426	Central	65177	Mkushi	1	1	202130201			2009		5			2	3		1						11065	beef,lean,smoked/dried,boiled	A022M#F28.A07GL$F28.A07JV$F10.A077C	Bovine meat, dried, PROCESS = Boiling, PROCESS = Smoking, QUALITATIVE-INFO = Low fat (naturally or reduced)		15	33		4.2			0	1.7		4	0.3	0.8	0	0.005	0.017	1.233	0.087	2	0.15	0
270	Zambia	3426	Central	65177	Mkushi	1	1	202130201			2009		5			4	3		3						26004	sugar,brown,raw (zambia sugar)	A032M	Brown sugar		19	74		0			19	0		0	0	0	0	0	0.004	0	0	0	0	168
270	Zambia	3426	Central	65177	Mkushi	1	1	202130201			2009		5			2	3		1						29407	tomato,ripe,red,fresh,boiled	A0DMX#F28.A07GL$F10.A0F2S$F10.A07XL	Tomatoes, PROCESS = Boiling, QUALITATIVE-INFO = Red, QUALITATIVE-INFO = Ripe / mature		87	16		0.9			3.5	0.1		10	0.6	0.1	19.8	0.031	0.019	0.463	0.069	11	0	21
270	Zambia	3426	Central	65177	Mkushi	1	1	202130201			2009		5			2	3		3						801042	* maize flour,white variety,roller meal (unrefined),raw *boi	A002Q#F28.A07GL$F10.A0F2R$F10.A06HR	Maize flour, PROCESS = Boiling, QUALITATIVE-INFO = White, QUALITATIVE-INFO = Integral /not refined		47	170		3.2			36.1	1.8		3	1.1	0.8	0	0.063	0.036	0.536	0.087	7	0	0
270	Zambia	3426	Central	65177	Mkushi	1	1	202130201			2009		5			4	3		3						801042	* maize flour,white variety,roller meal (unrefined),raw *boi	A002Q#F28.A07GL$F10.A0F2R$F10.A06HR	Maize flour, PROCESS = Boiling, QUALITATIVE-INFO = White, QUALITATIVE-INFO = Integral /not refined		41	148		2.8			31.5	1.6		2	0.9	0.7	0	0.055	0.031	0.467	0.076	6	0	0
270	Zambia	3426	Central	65177	Mkushi	1	1	202130201			2009		5			6	3		3						801042	* maize flour,white variety,roller meal (unrefined),raw *boi	A002Q#F28.A07GL$F10.A0F2R$F10.A06HR	Maize flour, PROCESS = Boiling, QUALITATIVE-INFO = White, QUALITATIVE-INFO = Integral /not refined		62	224		4.3			47.7	2.4		4	1.4	1.1	0	0.084	0.047	0.707	0.115	9	0	0
270	Zambia	3426	Central	65177	Mkushi	1	1	202130201			2009		5			6	3		3						806069	* beans, white (navy), dried, raw *boiled*	A012X#F28.A07GL$F10.A0F2R	Navy beans (dry seeds), PROCESS = Boiling, QUALITATIVE-INFO = White		64	213		15			38.6	0.6		123	6.7	2.4	0	0.112	0.07	0.245	0.102	161	0	0
270	Zambia	3426	Central	65177	Mkushi	1	1	202130201			2009		5			4	3		3						807030	* soyabean flour,raw *boiled*	A0DCH#F28.A07LA$F28.A07GL$F03.A06JD	Soyabeans for consumption (dry), PROCESS = Grinding / milling / crushing, PROCESS = Boiling, PHYSICAL-STATE = Powder		39	170		13.5			13.7	8.1		68	2.4	1.5	0	0.125	0.43	1.011	0.09	81	0	2
270	Zambia	3426	Central	65177	Mkushi	1	1	202130201			2009		5			6	3		3						829052	* onion, large bulb, fresh, raw *boiled*	A00HC#F28.A07GL	Onions, PROCESS = Boiling		11	4		0.1			1	0		3	0	0	0.7	0.003	0.003	0.013	0.009	1	0	0
270	Zambia	3426	Central	65177	Mkushi	1	1	202130201			2009		5			6	3		3						829063	* tomato,ripe,fresh,raw *boiled*	A0DMX#F28.A07GL$F10.A07XL	Tomatoes, PROCESS = Boiling, QUALITATIVE-INFO = Ripe / mature		40	7		0.4			1.6	0.1		4	0.1	0.1	4.3	0.009	0.007	0.226	0.021	4	0	14
270	Zambia	3426	Central	65177	Mkushi	2	2	202130201			2009		5			4	3		1						4006	sweetpotato,yellow,wo/skin,fresh,boiled	A010C#F28.A07GL$F10.A0F5H$F20.A07QF	Sweet potatoes, PROCESS = Boiling, QUALITATIVE-INFO = Yellow, PART-CONSUMED-ANALYSED = W/o peel		57	65		1.2			15.2	0.1		22	0.5	0.2	1.4	0.047	0.044	0.4	0.15	7	0	101
270	Zambia	3426	Central	65177	Mkushi	2	2	202130201			2009		5			2	3		1						8001	groundnuts,dried,raw	A015H#F28.A07KG	Peanuts, PROCESS = Drying (dehydration)		50	284		12.9			8.1	24.6		46	2.3	1.7	0	0.32	0.068	6.033	0.174	120	0	0
270	Zambia	3426	Central	65177	Mkushi	2	2	202130201			2009		5			2	3		1						8151	bambara nut,dried,raw	A013R	Bambara groundnut (dry seeds)		61	346		15.7			9.8	30		56	2.8	2	0	0.39	0.082	7.36	0.212	146	0	0
270	Zambia	3426	Central	65177	Mkushi	2	2	202130201			2009		5			6	3		3						801042	* maize flour,white variety,roller meal (unrefined),raw *boi	A002Q#F28.A07GL$F10.A0F2R$F10.A06HR	Maize flour, PROCESS = Boiling, QUALITATIVE-INFO = White, QUALITATIVE-INFO = Integral /not refined		81	292		5.6			62.3	3.2		5	1.9	1.4	0	0.109	0.062	0.923	0.15	12	0	0
270	Zambia	3426	Central	65177	Mkushi	2	2	202130201			2009		5			2	3		3						801042	* maize flour,white variety,roller meal (unrefined),raw *boi	A002Q#F28.A07GL$F10.A0F2R$F10.A06HR	Maize flour, PROCESS = Boiling, QUALITATIVE-INFO = White, QUALITATIVE-INFO = Integral /not refined		45	162		3.1			34.6	1.8		3	1	0.8	0	0.061	0.034	0.513	0.083	7	0	0
270	Zambia	3426	Central	65177	Mkushi	2	2	202130201			2009		5			4	3		3						801106	* sorghum flour,raw *boiled*	A003T#F28.A07GL	Sorghum flour, PROCESS = Boiling		53	180		6			39.5	1.7		4	2.2	0.8	0	0.069	0.072	0.931	0.04	4	0	0
270	Zambia	3426	Central	65177	Mkushi	2	2	202130201			2009		5			6	3		3						818001	* rape leaves,fresh,raw, *boiled*	A0DLD#F28.A07GL	Rape kales, PROCESS = Boiling		46	23		1.5			4.6	0.3		62	0.8	0.2	38.6	0.046	0.057	0.437	0.118	10	0	336
270	Zambia	3426	Central	65177	Mkushi	2	2	202130201			2009		5			4	3		3						829001	* cabbage,green,fresh, raw, *boiled*	A00GL#F28.A07GL$F10.A0F2Q	Kales and similar-, PROCESS = Boiling, QUALITATIVE-INFO = Green		29	7		0.4			1.7	0		12	0.1	0.1	9	0.015	0.012	0.064	0.032	11	0	1
270	Zambia	3426	Central	65177	Mkushi	2	2	202130201			2009		5			2	3		3						829001	* cabbage,green,fresh, raw, *boiled*	A00GL#F28.A07GL$F10.A0F2Q	Kales and similar-, PROCESS = Boiling, QUALITATIVE-INFO = Green		22	6		0.3			1.3	0		9	0.1	0	6.8	0.011	0.009	0.048	0.024	8	0	1
270	Zambia	3426	Central	65177	Mkushi	2	2	202130201			2009		5			2	3		3						829052	* onion, large bulb, fresh, raw *boiled*	A00HC#F28.A07GL	Onions, PROCESS = Boiling		6	2		0.1			0.6	0		1	0	0	0.4	0.002	0.002	0.007	0.005	1	0	0
270	Zambia	3426	Central	65177	Mkushi	2	2	202130201			2009		5			4	3		3						829052	* onion, large bulb, fresh, raw *boiled*	A00HC#F28.A07GL	Onions, PROCESS = Boiling		8	3		0.1			0.7	0		2	0	0	0.5	0.002	0.002	0.009	0.006	1	0	0
270	Zambia	3426	Central	65177	Mkushi	2	2	202130201			2009		5			6	3		3						829052	* onion, large bulb, fresh, raw *boiled*	A00HC#F28.A07GL	Onions, PROCESS = Boiling		12	5		0.1			1.1	0		3	0	0	0.8	0.004	0.003	0.014	0.009	2	0	0
270	Zambia	3426	Central	65177	Mkushi	2	2	202130201			2009		5			6	3		3						829063	* tomato,ripe,fresh,raw *boiled*	A0DMX#F28.A07GL$F10.A07XL	Tomatoes, PROCESS = Boiling, QUALITATIVE-INFO = Ripe / mature		42	8		0.4			1.6	0.1		4	0.1	0.1	4.5	0.009	0.008	0.237	0.022	5	0	14
270	Zambia	3426	Central	65177	Mkushi	2	2	202130201			2009		5			4	3		3						829063	* tomato,ripe,fresh,raw *boiled*	A0DMX#F28.A07GL$F10.A07XL	Tomatoes, PROCESS = Boiling, QUALITATIVE-INFO = Ripe / mature		26	5		0.2			1	0.1		3	0.1	0.1	2.8	0.006	0.005	0.147	0.014	3	0	9
270	Zambia	3426	Central	65177	Mkushi	2	2	202130201			2009		5			2	3		3						829063	* tomato,ripe,fresh,raw *boiled*	A0DMX#F28.A07GL$F10.A07XL	Tomatoes, PROCESS = Boiling, QUALITATIVE-INFO = Ripe / mature		20	4		0.2			0.8	0		2	0.1	0	2.2	0.004	0.004	0.113	0.01	2	0	7
270	Zambia	3426	Central	65177	Mkushi	1	1	202130202			2009		5			4	3		1						4001	sweetpotato,yellow,w/skin,fresh,boiled	A010C#F28.A07GL$F10.A0F5H$F20.A07QE	Sweet potatoes, PROCESS = Boiling, QUALITATIVE-INFO = Yellow, PART-CONSUMED-ANALYSED = With peel		133	152		2.8			35.5	0.1		51	1.1	0.5	3.2	0.11	0.102	0.934	0.35	17	0	235
270	Zambia	3426	Central	65177	Mkushi	1	1	202130202			2009		5			4	3		1						8001	groundnuts,dried,raw	A015H#F28.A07KG	Peanuts, PROCESS = Drying (dehydration)		41	232		10.6			6.6	20.2		38	1.9	1.4	0	0.262	0.055	4.947	0.143	98	0	0
270	Zambia	3426	Central	65177	Mkushi	1	1	202130202			2009		5			2	3		1						11065	beef,lean,smoked/dried,boiled	A022M#F28.A07GL$F28.A07JV$F10.A077C	Bovine meat, dried, PROCESS = Boiling, PROCESS = Smoking, QUALITATIVE-INFO = Low fat (naturally or reduced)		24	53		6.8			0	2.7		6	0.4	1.2	0	0.008	0.027	1.972	0.139	3	0.24	0
270	Zambia	3426	Central	65177	Mkushi	1	1	202130202			2009		5			6	3		1						12042	beef,tripe,boiled	A020R#F02.A07XN$F28.A07GL	Bovine other slaughtering products, PART-NATURE = Tripe (as part-nature), PROCESS = Boiling		15	35		1.9			0	3		4	0.2	0.3	0	0.002	0.007	0.013	0	0	0	0
270	Zambia	3426	Central	65177	Mkushi	1	1	202130202			2009		5			4	3		3						26004	sugar,brown,raw (zambia sugar)	A032M	Brown sugar		25	97		0			25	0		0	0	0	0	0	0.005	0	0	0	0	221
270	Zambia	3426	Central	65177	Mkushi	1	1	202130202			2009		5			2	3		1						29407	tomato,ripe,red,fresh,boiled	A0DMX#F28.A07GL$F10.A0F2S$F10.A07XL	Tomatoes, PROCESS = Boiling, QUALITATIVE-INFO = Red, QUALITATIVE-INFO = Ripe / mature		72	13		0.7			2.9	0.1		8	0.5	0.1	16.4	0.026	0.016	0.383	0.057	9	0	17
270	Zambia	3426	Central	65177	Mkushi	1	1	202130202			2009		5			6	3		3						801042	* maize flour,white variety,roller meal (unrefined),raw *boi	A002Q#F28.A07GL$F10.A0F2R$F10.A06HR	Maize flour, PROCESS = Boiling, QUALITATIVE-INFO = White, QUALITATIVE-INFO = Integral /not refined		58	209		4			44.6	2.3		3	1.3	1	0	0.078	0.044	0.661	0.107	9	0	0
270	Zambia	3426	Central	65177	Mkushi	1	1	202130202			2009		5			2	3		3						801042	* maize flour,white variety,roller meal (unrefined),raw *boi	A002Q#F28.A07GL$F10.A0F2R$F10.A06HR	Maize flour, PROCESS = Boiling, QUALITATIVE-INFO = White, QUALITATIVE-INFO = Integral /not refined		55	199		3.8			42.3	2.1		3	1.3	0.9	0	0.074	0.042	0.627	0.102	8	0	0
270	Zambia	3426	Central	65177	Mkushi	1	1	202130202			2009		5			4	3		3						801042	* maize flour,white variety,roller meal (unrefined),raw *boi	A002Q#F28.A07GL$F10.A0F2R$F10.A06HR	Maize flour, PROCESS = Boiling, QUALITATIVE-INFO = White, QUALITATIVE-INFO = Integral /not refined		54	195		3.7			41.5	2.1		3	1.2	0.9	0	0.073	0.041	0.616	0.1	8	0	0
270	Zambia	3426	Central	65177	Mkushi	1	1	202130202			2009		5			4	3		3						807030	* soyabean flour,raw *boiled*	A0DCH#F28.A07LA$F28.A07GL$F03.A06JD	Soyabeans for consumption (dry), PROCESS = Grinding / milling / crushing, PROCESS = Boiling, PHYSICAL-STATE = Powder		51	222		17.6			18	10.6		89	3.1	2	0	0.163	0.562	1.322	0.118	106	0	3
270	Zambia	3426	Central	65177	Mkushi	2	2	202130202			2009		5			4	3		1						8001	groundnuts,dried,raw	A015H#F28.A07KG	Peanuts, PROCESS = Drying (dehydration)		92	522		23.7			14.8	45.3		85	4.2	3	0	0.589	0.124	11.101	0.32	221	0	0
270	Zambia	3426	Central	65177	Mkushi	2	2	202130202			2009		5			2	3		1						8151	bambara nut,dried,raw	A013R	Bambara groundnut (dry seeds)		76	431		19.6			12.2	37.4		70	3.5	2.5	0	0.486	0.103	9.17	0.264	182	0	0
270	Zambia	3426	Central	65177	Mkushi	2	2	202130202			2009		5			6	3		1						26003	sugar,white,raw (zambia sugar)	A032J	White sugar		50	194		0			50	0		1	0	0	0	0	0.01	0	0	0	0	441
270	Zambia	3426	Central	65177	Mkushi	2	2	202130202			2009		5			6	3		3						801042	* maize flour,white variety,roller meal (unrefined),raw *boi	A002Q#F28.A07GL$F10.A0F2R$F10.A06HR	Maize flour, PROCESS = Boiling, QUALITATIVE-INFO = White, QUALITATIVE-INFO = Integral /not refined		107	386		7.4			82.3	4.2		6	2.5	1.8	0	0.144	0.081	1.22	0.198	16	0	0
270	Zambia	3426	Central	65177	Mkushi	2	2	202130202			2009		5			2	3		3						801042	* maize flour,white variety,roller meal (unrefined),raw *boi	A002Q#F28.A07GL$F10.A0F2R$F10.A06HR	Maize flour, PROCESS = Boiling, QUALITATIVE-INFO = White, QUALITATIVE-INFO = Integral /not refined		103	372		7.1			79.2	4		6	2.4	1.8	0	0.139	0.078	1.174	0.191	15	0	0
270	Zambia	3426	Central	65177	Mkushi	2	2	202130202			2009		5			4	3		3						801106	* sorghum flour,raw *boiled*	A003T#F28.A07GL	Sorghum flour, PROCESS = Boiling		127	431		14.4			94.7	4.2		9	5.3	2	0	0.165	0.171	2.23	0.095	10	0	0
270	Zambia	3426	Central	65177	Mkushi	2	2	202130202			2009		5			6	3		3						818001	* rape leaves,fresh,raw, *boiled*	A0DLD#F28.A07GL	Rape kales, PROCESS = Boiling		40	20		1.3			4	0.3		54	0.7	0.2	33.6	0.04	0.05	0.38	0.103	9	0	292
270	Zambia	3426	Central	65177	Mkushi	2	2	202130202			2009		5			2	3		3						829001	* cabbage,green,fresh, raw, *boiled*	A00GL#F28.A07GL$F10.A0F2Q	Kales and similar-, PROCESS = Boiling, QUALITATIVE-INFO = Green		40	10		0.5			2.3	0		16	0.2	0.1	12.4	0.02	0.016	0.088	0.044	15	0	2
270	Zambia	3426	Central	65177	Mkushi	2	2	202130202			2009		5			4	3		3						829001	* cabbage,green,fresh, raw, *boiled*	A00GL#F28.A07GL$F10.A0F2Q	Kales and similar-, PROCESS = Boiling, QUALITATIVE-INFO = Green		35	9		0.5			2	0		14	0.2	0.1	10.9	0.018	0.014	0.077	0.039	13	0	2
270	Zambia	3426	Central	65177	Mkushi	2	2	202130202			2009		5			6	3		3						829052	* onion, large bulb, fresh, raw *boiled*	A00HC#F28.A07GL	Onions, PROCESS = Boiling		11	4		0.1			1	0		3	0	0	0.7	0.003	0.003	0.013	0.009	1	0	0
270	Zambia	3426	Central	65177	Mkushi	2	2	202130202			2009		5			2	3		3						829052	* onion, large bulb, fresh, raw *boiled*	A00HC#F28.A07GL	Onions, PROCESS = Boiling		11	4		0.1			1	0		3	0	0	0.7	0.003	0.003	0.013	0.009	1	0	0
270	Zambia	3426	Central	65177	Mkushi	2	2	202130202			2009		5			4	3		3						829052	* onion, large bulb, fresh, raw *boiled*	A00HC#F28.A07GL	Onions, PROCESS = Boiling		9	4		0.1			0.8	0		2	0	0	0.6	0.003	0.003	0.01	0.007	1	0	0
270	Zambia	3426	Central	65177	Mkushi	2	2	202130202			2009		5			4	3		3						829063	* tomato,ripe,fresh,raw *boiled*	A0DMX#F28.A07GL$F10.A07XL	Tomatoes, PROCESS = Boiling, QUALITATIVE-INFO = Ripe / mature		32	6		0.3			1.2	0.1		3	0.1	0.1	3.5	0.007	0.006	0.18	0.017	4	0	11
270	Zambia	3426	Central	65177	Mkushi	2	2	202130202			2009		5			2	3		3						829063	* tomato,ripe,fresh,raw *boiled*	A0DMX#F28.A07GL$F10.A07XL	Tomatoes, PROCESS = Boiling, QUALITATIVE-INFO = Ripe / mature		37	7		0.3			1.4	0.1		4	0.1	0.1	4	0.008	0.007	0.209	0.019	4	0	13
270	Zambia	3426	Central	65177	Mkushi	2	2	202130202			2009		5			6	3		3						829063	* tomato,ripe,fresh,raw *boiled*	A0DMX#F28.A07GL$F10.A07XL	Tomatoes, PROCESS = Boiling, QUALITATIVE-INFO = Ripe / mature		36	6		0.3			1.4	0.1		4	0.1	0.1	3.9	0.008	0.006	0.203	0.019	4	0	12
270	Zambia	3426	Central	65177	Mkushi	1	1	202130203			2009		5			4	3		1						4001	sweetpotato,yellow,w/skin,fresh,boiled	A010C#F28.A07GL$F10.A0F5H$F20.A07QE	Sweet potatoes, PROCESS = Boiling, QUALITATIVE-INFO = Yellow, PART-CONSUMED-ANALYSED = With peel		520	593		10.9			138.8	0.5		198	4.2	2.1	12.5	0.432	0.4	3.65	1.368	68	0	920
270	Zambia	3426	Central	65177	Mkushi	1	1	202130203			2009		5			4	3		1						8001	groundnuts,dried,raw	A015H#F28.A07KG	Peanuts, PROCESS = Drying (dehydration)		18	102		4.6			2.9	8.9		17	0.8	0.6	0	0.115	0.024	2.172	0.063	43	0	0
270	Zambia	3426	Central	65177	Mkushi	1	1	202130203			2009		5			2	3		1						11065	beef,lean,smoked/dried,boiled	A022M#F28.A07GL$F28.A07JV$F10.A077C	Bovine meat, dried, PROCESS = Boiling, PROCESS = Smoking, QUALITATIVE-INFO = Low fat (naturally or reduced)		25	55		7.1			0	2.8		7	0.4	1.3	0	0.008	0.029	2.054	0.145	3	0.25	0
270	Zambia	3426	Central	65177	Mkushi	1	1	202130203			2009		5			6	3		1						12042	beef,tripe,boiled	A020R#F02.A07XN$F28.A07GL	Bovine other slaughtering products, PART-NATURE = Tripe (as part-nature), PROCESS = Boiling		37	86		4.6			0	7.5		9	0.6	0.7	0	0.005	0.017	0.032	0	0	0	0
270	Zambia	3426	Central	65177	Mkushi	1	1	202130203			2009		5			2	3		1						29407	tomato,ripe,red,fresh,boiled	A0DMX#F28.A07GL$F10.A0F2S$F10.A07XL	Tomatoes, PROCESS = Boiling, QUALITATIVE-INFO = Red, QUALITATIVE-INFO = Ripe / mature		43	8		0.4			1.7	0		5	0.3	0	9.8	0.015	0.009	0.229	0.034	6	0	10
270	Zambia	3426	Central	65177	Mkushi	1	1	202130203			2009		5			6	3		3						801042	* maize flour,white variety,roller meal (unrefined),raw *boi	A002Q#F28.A07GL$F10.A0F2R$F10.A06HR	Maize flour, PROCESS = Boiling, QUALITATIVE-INFO = White, QUALITATIVE-INFO = Integral /not refined		106	383		7.3			81.5	4.1		6	2.4	1.8	0	0.143	0.081	1.208	0.196	16	0	0
270	Zambia	3426	Central	65177	Mkushi	1	1	202130203			2009		5			2	3		3						801042	* maize flour,white variety,roller meal (unrefined),raw *boi	A002Q#F28.A07GL$F10.A0F2R$F10.A06HR	Maize flour, PROCESS = Boiling, QUALITATIVE-INFO = White, QUALITATIVE-INFO = Integral /not refined		152	549		10.5			116.9	5.9		9	3.5	2.6	0	0.205	0.116	1.733	0.281	23	0	0
270	Zambia	3426	Central	65177	Mkushi	1	1	202130203			2009		5			6	3		3						806069	* beans, white (navy), dried, raw *boiled*	A012X#F28.A07GL$F10.A0F2R	Navy beans (dry seeds), PROCESS = Boiling, QUALITATIVE-INFO = White		72	240		16.8			43.4	0.6		138	7.5	2.7	0	0.126	0.079	0.276	0.114	181	0	0
270	Zambia	3426	Central	65177	Mkushi	1	1	202130203			2009		5			6	3		3						829052	* onion, large bulb, fresh, raw *boiled*	A00HC#F28.A07GL	Onions, PROCESS = Boiling		12	5		0.1			1.1	0		3	0	0	0.8	0.004	0.003	0.014	0.009	2	0	0
270	Zambia	3426	Central	65177	Mkushi	1	1	202130203			2009		5			6	3		3						829063	* tomato,ripe,fresh,raw *boiled*	A0DMX#F28.A07GL$F10.A07XL	Tomatoes, PROCESS = Boiling, QUALITATIVE-INFO = Ripe / mature		45	8		0.4			1.8	0.1		5	0.1	0.1	4.9	0.01	0.008	0.254	0.023	5	0	15
270	Zambia	3426	Central	65177	Mkushi	2	2	202130203			2009		5			4	3		1						4006	sweetpotato,yellow,wo/skin,fresh,boiled	A010C#F28.A07GL$F10.A0F5H$F20.A07QF	Sweet potatoes, PROCESS = Boiling, QUALITATIVE-INFO = Yellow, PART-CONSUMED-ANALYSED = W/o peel		57	65		1.2			15.2	0.1		22	0.5	0.2	1.4	0.047	0.044	0.4	0.15	7	0	101
270	Zambia	3426	Central	65177	Mkushi	2	2	202130203			2009		5			4	3		1						8001	groundnuts,dried,raw	A015H#F28.A07KG	Peanuts, PROCESS = Drying (dehydration)		111	629		28.6			17.9	54.6		102	5.1	3.7	0	0.71	0.15	13.393	0.386	266	0	0
270	Zambia	3426	Central	65177	Mkushi	2	2	202130203			2009		5			2	3		1						8151	bambara nut,dried,raw	A013R	Bambara groundnut (dry seeds)		91	516		23.5			14.7	44.8		84	4.2	3	0	0.582	0.123	10.98	0.317	218	0	0
270	Zambia	3426	Central	65177	Mkushi	2	2	202130203			2009		5			6	3		3						801042	* maize flour,white variety,roller meal (unrefined),raw *boi	A002Q#F28.A07GL$F10.A0F2R$F10.A06HR	Maize flour, PROCESS = Boiling, QUALITATIVE-INFO = White, QUALITATIVE-INFO = Integral /not refined		224	809		15.5			172.3	8.7		13	5.2	3.8	0	0.302	0.17	2.554	0.414	34	0	0
270	Zambia	3426	Central	65177	Mkushi	2	2	202130203			2009		5			4	3		3						801106	* sorghum flour,raw *boiled*	A003T#F28.A07GL	Sorghum flour, PROCESS = Boiling		240	814		27.1			179	7.9		17	10.1	3.8	0	0.312	0.324	4.214	0.18	19	0	0
270	Zambia	3426	Central	65177	Mkushi	2	2	202130203			2009		5			6	3		3						818001	* rape leaves,fresh,raw, *boiled*	A0DLD#F28.A07GL	Rape kales, PROCESS = Boiling		74	37		2.4			7.4	0.5		100	1.3	0.3	62.2	0.073	0.092	0.703	0.19	16	0	541
270	Zambia	3426	Central	65177	Mkushi	2	2	202130203			2009		5			4	3		3						829001	* cabbage,green,fresh, raw, *boiled*	A00GL#F28.A07GL$F10.A0F2Q	Kales and similar-, PROCESS = Boiling, QUALITATIVE-INFO = Green		60	15		0.8			3.5	0.1		24	0.3	0.1	18.7	0.03	0.024	0.132	0.066	22	0	3
270	Zambia	3426	Central	65177	Mkushi	2	2	202130203			2009		5			4	3		3						829052	* onion, large bulb, fresh, raw *boiled*	A00HC#F28.A07GL	Onions, PROCESS = Boiling		16	6		0.2			1.5	0		4	0	0	1	0.005	0.005	0.018	0.012	2	0	0
270	Zambia	3426	Central	65177	Mkushi	2	2	202130203			2009		5			6	3		3						829052	* onion, large bulb, fresh, raw *boiled*	A00HC#F28.A07GL	Onions, PROCESS = Boiling		20	8		0.2			1.9	0		5	0	0	1.3	0.006	0.006	0.023	0.016	3	0	0
270	Zambia	3426	Central	65177	Mkushi	2	2	202130203			2009		5			4	3		3						829063	* tomato,ripe,fresh,raw *boiled*	A0DMX#F28.A07GL$F10.A07XL	Tomatoes, PROCESS = Boiling, QUALITATIVE-INFO = Ripe / mature		55	10		0.5			2.1	0.1		6	0.2	0.1	5.9	0.012	0.01	0.31	0.029	6	0	19
270	Zambia	3426	Central	65177	Mkushi	2	2	202130203			2009		5			6	3		3						829063	* tomato,ripe,fresh,raw *boiled*	A0DMX#F28.A07GL$F10.A07XL	Tomatoes, PROCESS = Boiling, QUALITATIVE-INFO = Ripe / mature		67	12		0.6			2.6	0.1		7	0.2	0.1	7.2	0.015	0.012	0.378	0.035	7	0	23
270	Zambia	3426	Central	65177	Mkushi	1	1	202130231			2009		5			2	3		1						4001	sweetpotato,yellow,w/skin,fresh,boiled	A010C#F28.A07GL$F10.A0F5H$F20.A07QE	Sweet potatoes, PROCESS = Boiling, QUALITATIVE-INFO = Yellow, PART-CONSUMED-ANALYSED = With peel		130	148		2.7			34.7	0.1		49	1	0.5	3.1	0.108	0.1	0.913	0.342	17	0	230
270	Zambia	3426	Central	65177	Mkushi	1	1	202130231			2009		5			4	3		1						30001	banana (all types),ripe,fresh,raw	A01LC#F28.A07HS$F10.A07XL	Common banana, PROCESS = Raw, no heat treatment, QUALITATIVE-INFO = Ripe / mature		35	31		0.4			8	0.1		2	0.1	0.1	3	0.011	0.026	0.233	0.128	7	0	1
270	Zambia	3426	Central	65177	Mkushi	1	1	202130231			2009		5			4	3		3						801042	* maize flour,white variety,roller meal (unrefined),raw *boi	A002Q#F28.A07GL$F10.A0F2R$F10.A06HR	Maize flour, PROCESS = Boiling, QUALITATIVE-INFO = White, QUALITATIVE-INFO = Integral /not refined		41	148		2.8			31.5	1.6		2	0.9	0.7	0	0.055	0.031	0.467	0.076	6	0	0
270	Zambia	3426	Central	65177	Mkushi	1	1	202130231			2009		5			6	3		3						801042	* maize flour,white variety,roller meal (unrefined),raw *boi	A002Q#F28.A07GL$F10.A0F2R$F10.A06HR	Maize flour, PROCESS = Boiling, QUALITATIVE-INFO = White, QUALITATIVE-INFO = Integral /not refined		61	220		4.2			46.9	2.4		4	1.4	1	0	0.082	0.046	0.695	0.113	9	0	0
270	Zambia	3426	Central	65177	Mkushi	1	1	202130231			2009		5			6	3		3						806009	* beans,pinto (kabulangeti),dried,raw *boiled*	A012S#F28.A07GL	Beans (dry) and similar-, PROCESS = Boiling		28	97		6			17.5	0.3		25	1.4	0.6	1.3	0.08	0.045	0.263	0.066	95	0	0
270	Zambia	3426	Central	65177	Mkushi	1	1	202130231			2009		5			4	3		3						808007	* groundnuts, powder, raw, *boiled*	A015H#F28.A07LA$F28.A07KG$F28.A07GL$F03.A06JD	Peanuts, PROCESS = Grinding / milling / crushing, PROCESS = Drying (dehydration), PROCESS = Boiling, PHYSICAL-STATE = Powder		16	91		4.1			2.6	7.9		15	0.7	0.5	0	0.102	0.022	1.931	0.056	38	0	0
270	Zambia	3426	Central	65177	Mkushi	1	1	202130231			2009		5			4	3		3						818001	* rape leaves,fresh,raw, *boiled*	A0DLD#F28.A07GL	Rape kales, PROCESS = Boiling		27	14		0.9			2.7	0.2		36	0.5	0.1	22.7	0.027	0.033	0.257	0.069	6	0	197
270	Zambia	3426	Central	65177	Mkushi	1	1	202130231			2009		5			6	3		3						829052	* onion, large bulb, fresh, raw *boiled*	A00HC#F28.A07GL	Onions, PROCESS = Boiling		5	2		0.1			0.5	0		1	0	0	0.3	0.002	0.001	0.006	0.004	1	0	0
270	Zambia	3426	Central	65177	Mkushi	1	1	202130231			2009		5			4	3		3						829052	* onion, large bulb, fresh, raw *boiled*	A00HC#F28.A07GL	Onions, PROCESS = Boiling		5	2		0.1			0.5	0		1	0	0	0.3	0.002	0.001	0.006	0.004	1	0	0
270	Zambia	3426	Central	65177	Mkushi	1	1	202130231			2009		5			6	3		3						829063	* tomato,ripe,fresh,raw *boiled*	A0DMX#F28.A07GL$F10.A07XL	Tomatoes, PROCESS = Boiling, QUALITATIVE-INFO = Ripe / mature		17	3		0.2			0.7	0		2	0.1	0	1.8	0.004	0.003	0.096	0.009	2	0	6
270	Zambia	3426	Central	65177	Mkushi	1	1	202130231			2009		5			4	3		3						829063	* tomato,ripe,fresh,raw *boiled*	A0DMX#F28.A07GL$F10.A07XL	Tomatoes, PROCESS = Boiling, QUALITATIVE-INFO = Ripe / mature		16	3		0.1			0.6	0		2	0	0	1.7	0.004	0.003	0.09	0.008	2	0	5
270	Zambia	3426	Central	65177	Mkushi	2	2	202130231			2009		5			2	3		1						13152	chicken,liver,fresh,boiled	A01XZ#F28.A07GL	Chicken liver, PROCESS = Boiling		18	30		4.4			0.2	1.2		2	2.1	0.7	5	0.052	0.359	1.988	0.136	104	2.88	717
270	Zambia	3426	Central	65177	Mkushi	2	2	202130231			2009		5			4	3		1						26012	bee honey,raw,unrefined	A033J#F10.A06HR	Honey, QUALITATIVE-INFO = Integral /not refined		39	119		0.1			32.1	0		2	0.2	0.1	0.2	0	0.015	0.047	0.009	1	0	0
270	Zambia	3426	Central	65177	Mkushi	2	2	202130231			2009		5			6	3		3						801106	* sorghum flour,raw *boiled*	A003T#F28.A07GL	Sorghum flour, PROCESS = Boiling		100	339		11.3			74.6	3.3		7	4.2	1.6	0	0.13	0.135	1.756	0.075	8	0	0
270	Zambia	3426	Central	65177	Mkushi	2	2	202130231			2009		5			2	3		3						801106	* sorghum flour,raw *boiled*	A003T#F28.A07GL	Sorghum flour, PROCESS = Boiling		158	536		17.9			117.9	5.2		11	6.6	2.5	0	0.205	0.213	2.774	0.119	13	0	0
270	Zambia	3426	Central	65177	Mkushi	2	2	202130231			2009		5			6	3		3						808007	* groundnuts, powder, raw, *boiled*	A015H#F28.A07LA$F28.A07KG$F28.A07GL$F03.A06JD	Peanuts, PROCESS = Grinding / milling / crushing, PROCESS = Drying (dehydration), PROCESS = Boiling, PHYSICAL-STATE = Powder		16	91		4.1			2.6	7.9		15	0.7	0.5	0	0.102	0.022	1.931	0.056	38	0	0
270	Zambia	3426	Central	65177	Mkushi	2	2	202130231			2009		5			2	3		3						818001	* rape leaves,fresh,raw, *boiled*	A0DLD#F28.A07GL	Rape kales, PROCESS = Boiling		24	12		0.8			2.4	0.2		32	0.4	0.1	20.2	0.024	0.03	0.228	0.062	5	0	175
270	Zambia	3426	Central	65177	Mkushi	2	2	202130231			2009		5			6	3		3						818051	*pumpkin leaves, fresh, raw, *boiled*	A16QL#F28.A07GL	Pumpkin leaves, PROCESS = Boiling		27	5		0.8			0.6	0.1		11	0.6	0.1	2.1	0.022	0.032	0.235	0.054	7	0	25
270	Zambia	3426	Central	65177	Mkushi	2	2	202130231			2009		5			2	3		3						829052	* onion, large bulb, fresh, raw *boiled*	A00HC#F28.A07GL	Onions, PROCESS = Boiling		6	2		0.1			0.6	0		1	0	0	0.4	0.002	0.002	0.007	0.005	1	0	0
270	Zambia	3426	Central	65177	Mkushi	2	2	202130231			2009		5			2	3		3						829052	* onion,large bulb,fresh,raw *boiled*	A00HC#F28.A07GL	Onions, PROCESS = Boiling		2	1		0			0.2	0		0	0	0	0.1	0.001	0.001	0.002	0.002	0	0	0
270	Zambia	3426	Central	65177	Mkushi	2	2	202130231			2009		5			6	3		3						829052	* onion, large bulb, fresh, raw *boiled*	A00HC#F28.A07GL	Onions, PROCESS = Boiling		5	2		0.1			0.5	0		1	0	0	0.3	0.002	0.001	0.006	0.004	1	0	0
270	Zambia	3426	Central	65177	Mkushi	2	2	202130231			2009		5			2	3		3						829063	* tomato,ripe,fresh,raw *boiled*	A0DMX#F28.A07GL$F10.A07XL	Tomatoes, PROCESS = Boiling, QUALITATIVE-INFO = Ripe / mature		22	4		0.2			0.9	0		2	0.1	0	2.4	0.005	0.004	0.124	0.011	2	0	7
270	Zambia	3426	Central	65177	Mkushi	2	2	202130231			2009		5			6	3		3						829063	* tomato,ripe,fresh,raw *boiled*	A0DMX#F28.A07GL$F10.A07XL	Tomatoes, PROCESS = Boiling, QUALITATIVE-INFO = Ripe / mature		16	3		0.1			0.6	0		2	0	0	1.7	0.004	0.003	0.09	0.008	2	0	5
270	Zambia	3426	Central	65177	Mkushi	2	2	202130231			2009		5			2	3		3						829063	* tomato,ripe,fresh,raw *boiled*	A0DMX#F28.A07GL$F10.A07XL	Tomatoes, PROCESS = Boiling, QUALITATIVE-INFO = Ripe / mature		16	3		0.1			0.6	0		2	0	0	1.7	0.004	0.003	0.09	0.008	2	0	5
270	Zambia	3426	Central	65177	Mkushi	2	2	202130232			2009		5			2	3		1						13042	chicken,wing,meat&skin,fresh,boiled	A01SP#F28.A07GL$F20.A07QQ	Chicken fresh meat, PROCESS = Boiling, PART-CONSUMED-ANALYSED = With skin		7	17		1.6			0	1.2		1	0.1	0.1	0	0.003	0.007	0.323	0.015	0	0	3
270	Zambia	3426	Central	65177	Mkushi	2	2	202130232			2009		5			4	3		1						26012	bee honey,raw,unrefined	A033J#F10.A06HR	Honey, QUALITATIVE-INFO = Integral /not refined		33	100		0.1			27.2	0		2	0.1	0.1	0.2	0	0.013	0.04	0.008	1	0	0
270	Zambia	3426	Central	65177	Mkushi	2	2	202130232			2009		5			2	3		3						801106	* sorghum flour,raw *boiled*	A003T#F28.A07GL	Sorghum flour, PROCESS = Boiling		69	234		7.8			51.5	2.3		5	2.9	1.1	0	0.09	0.093	1.212	0.052	6	0	0
270	Zambia	3426	Central	65177	Mkushi	2	2	202130232			2009		5			6	3		3						801106	* sorghum flour,raw *boiled*	A003T#F28.A07GL	Sorghum flour, PROCESS = Boiling		55	186		6.2			41	1.8		4	2.3	0.9	0	0.072	0.074	0.966	0.041	4	0	0
270	Zambia	3426	Central	65177	Mkushi	2	2	202130232			2009		5			6	3		3						808007	* groundnuts, powder, raw, *boiled*	A015H#F28.A07LA$F28.A07KG$F28.A07GL$F03.A06JD	Peanuts, PROCESS = Grinding / milling / crushing, PROCESS = Drying (dehydration), PROCESS = Boiling, PHYSICAL-STATE = Powder		16	91		4.1			2.6	7.9		15	0.7	0.5	0	0.102	0.022	1.931	0.056	38	0	0
270	Zambia	3426	Central	65177	Mkushi	2	2	202130232			2009		5			2	3		3						818001	* rape leaves,fresh,raw, *boiled*	A0DLD#F28.A07GL	Rape kales, PROCESS = Boiling		31	16		1			3.1	0.2		42	0.5	0.1	26	0.031	0.038	0.295	0.08	7	0	227
270	Zambia	3426	Central	65177	Mkushi	2	2	202130232			2009		5			6	3		3						818051	*pumpkin leaves, fresh, raw, *boiled*	A16QL#F28.A07GL	Pumpkin leaves, PROCESS = Boiling		26	5		0.8			0.6	0.1		10	0.6	0.1	2	0.021	0.031	0.226	0.052	7	0	24
270	Zambia	3426	Central	65177	Mkushi	2	2	202130232			2009		5			2	3		3						829052	* onion, large bulb, fresh, raw *boiled*	A00HC#F28.A07GL	Onions, PROCESS = Boiling		8	3		0.1			0.7	0		2	0	0	0.5	0.002	0.002	0.009	0.006	1	0	0
270	Zambia	3426	Central	65177	Mkushi	2	2	202130232			2009		5			2	3		3						829052	* onion,large bulb,fresh,raw *boiled*	A00HC#F28.A07GL	Onions, PROCESS = Boiling		2	1		0			0.2	0		0	0	0	0.1	0.001	0.001	0.002	0.002	0	0	0
270	Zambia	3426	Central	65177	Mkushi	2	2	202130232			2009		5			6	3		3						829052	* onion, large bulb, fresh, raw *boiled*	A00HC#F28.A07GL	Onions, PROCESS = Boiling		5	2		0.1			0.5	0		1	0	0	0.3	0.002	0.001	0.006	0.004	1	0	0
270	Zambia	3426	Central	65177	Mkushi	2	2	202130232			2009		5			2	3		3						829063	* tomato,ripe,fresh,raw *boiled*	A0DMX#F28.A07GL$F10.A07XL	Tomatoes, PROCESS = Boiling, QUALITATIVE-INFO = Ripe / mature		28	5		0.3			1.1	0.1		3	0.1	0.1	3	0.006	0.005	0.158	0.015	3	0	10
270	Zambia	3426	Central	65177	Mkushi	2	2	202130232			2009		5			2	3		3						829063	* tomato,ripe,fresh,raw *boiled*	A0DMX#F28.A07GL$F10.A07XL	Tomatoes, PROCESS = Boiling, QUALITATIVE-INFO = Ripe / mature		18	3		0.2			0.7	0		2	0.1	0	1.9	0.004	0.003	0.102	0.009	2	0	6
270	Zambia	3426	Central	65177	Mkushi	2	2	202130232			2009		5			6	3		3						829063	* tomato,ripe,fresh,raw *boiled*	A0DMX#F28.A07GL$F10.A07XL	Tomatoes, PROCESS = Boiling, QUALITATIVE-INFO = Ripe / mature		15	3		0.1			0.6	0		2	0	0	1.6	0.003	0.003	0.085	0.008	2	0	5
270	Zambia	3426	Central	65177	Mkushi	1	1	202130233			2009		5			2	3		1						4001	sweetpotato,yellow,w/skin,fresh,boiled	A010C#F28.A07GL$F10.A0F5H$F20.A07QE	Sweet potatoes, PROCESS = Boiling, QUALITATIVE-INFO = Yellow, PART-CONSUMED-ANALYSED = With peel		468	534		9.8			125	0.5		178	3.7	1.9	11.2	0.388	0.36	3.285	1.231	61	0	828
270	Zambia	3426	Central	65177	Mkushi	1	1	202130233			2009		5			4	3		1						30001	banana (all types),ripe,fresh,raw	A01LC#F28.A07HS$F10.A07XL	Common banana, PROCESS = Raw, no heat treatment, QUALITATIVE-INFO = Ripe / mature		46	41		0.5			10.5	0.1		2	0.1	0.1	4	0.014	0.034	0.306	0.169	9	0	1
270	Zambia	3426	Central	65177	Mkushi	1	1	202130233			2009		5			6	3		3						801042	* maize flour,white variety,roller meal (unrefined),raw *boi	A002Q#F28.A07GL$F10.A0F2R$F10.A06HR	Maize flour, PROCESS = Boiling, QUALITATIVE-INFO = White, QUALITATIVE-INFO = Integral /not refined		104	375		7.2			80	4.1		6	2.4	1.8	0	0.14	0.079	1.186	0.192	16	0	0
270	Zambia	3426	Central	65177	Mkushi	1	1	202130233			2009		5			4	3		3						801042	* maize flour,white variety,roller meal (unrefined),raw *boi	A002Q#F28.A07GL$F10.A0F2R$F10.A06HR	Maize flour, PROCESS = Boiling, QUALITATIVE-INFO = White, QUALITATIVE-INFO = Integral /not refined		122	440		8.4			93.8	4.8		7	2.8	2.1	0	0.165	0.093	1.391	0.226	18	0	0
270	Zambia	3426	Central	65177	Mkushi	1	1	202130233			2009		5			4	3		3						806009	* beans,pinto (kabulangeti),dried,raw *boiled*	A012S#F28.A07GL	Beans (dry) and similar-, PROCESS = Boiling		55	191		11.8			34.4	0.7		50	2.8	1.3	2.6	0.157	0.087	0.516	0.13	188	0	0
270	Zambia	3426	Central	65177	Mkushi	1	1	202130233			2009		5			6	3		3						808007	* groundnuts, powder, raw, *boiled*	A015H#F28.A07LA$F28.A07KG$F28.A07GL$F03.A06JD	Peanuts, PROCESS = Grinding / milling / crushing, PROCESS = Drying (dehydration), PROCESS = Boiling, PHYSICAL-STATE = Powder		30	170		7.7			4.8	14.8		28	1.4	1	0	0.192	0.041	3.62	0.104	72	0	0
270	Zambia	3426	Central	65177	Mkushi	1	1	202130233			2009		5			6	3		3						818001	* rape leaves,fresh,raw, *boiled*	A0DLD#F28.A07GL	Rape kales, PROCESS = Boiling		50	25		1.7			5	0.4		68	0.9	0.2	42	0.05	0.062	0.475	0.129	11	0	366
270	Zambia	3426	Central	65177	Mkushi	1	1	202130233			2009		5			6	3		3						829052	* onion, large bulb, fresh, raw *boiled*	A00HC#F28.A07GL	Onions, PROCESS = Boiling		9	4		0.1			0.8	0		2	0	0	0.6	0.003	0.003	0.01	0.007	1	0	0
270	Zambia	3426	Central	65177	Mkushi	1	1	202130233			2009		5			4	3		3						829052	* onion, large bulb, fresh, raw *boiled*	A00HC#F28.A07GL	Onions, PROCESS = Boiling		9	4		0.1			0.8	0		2	0	0	0.6	0.003	0.003	0.01	0.007	1	0	0
270	Zambia	3426	Central	65177	Mkushi	1	1	202130233			2009		5			4	3		3						829063	* tomato,ripe,fresh,raw *boiled*	A0DMX#F28.A07GL$F10.A07XL	Tomatoes, PROCESS = Boiling, QUALITATIVE-INFO = Ripe / mature		34	6		0.3			1.3	0.1		3	0.1	0.1	3.7	0.007	0.006	0.192	0.018	4	0	12
270	Zambia	3426	Central	65177	Mkushi	1	1	202130233			2009		5			6	3		3						829063	* tomato,ripe,fresh,raw *boiled*	A0DMX#F28.A07GL$F10.A07XL	Tomatoes, PROCESS = Boiling, QUALITATIVE-INFO = Ripe / mature		28	5		0.3			1.1	0.1		3	0.1	0.1	3	0.006	0.005	0.158	0.015	3	0	10
270	Zambia	3426	Central	65177	Mkushi	2	2	202130233			2009		5			2	3		1						13112	chicken,thigh,meat&skin,fresh,boiled	A01SP#F28.A07GL$F20.A07QQ	Chicken fresh meat, PROCESS = Boiling, PART-CONSUMED-ANALYSED = With skin		21	49		4.9			0	3.1		2	0.3	0.5	0	0.013	0.04	1.027	0.036	1	0	9
270	Zambia	3426	Central	65177	Mkushi	2	2	202130233			2009		5			6	3		1						17002	egg,chicken,whole,boiled	A032B#F27.A031G	Boiled eggs, SOURCE-COMMODITIES = Hen eggs		29	45		3.7			0.3	3.1		15	0.3	0.3	0	0.019	0.149	0.019	0.035	13	0.29	49
270	Zambia	3426	Central	65177	Mkushi	2	2	202130233			2009		5			4	3		1						26012	bee honey,raw,unrefined	A033J#F10.A06HR	Honey, QUALITATIVE-INFO = Integral /not refined		28	85		0.1			23.1	0		2	0.1	0.1	0.1	0	0.011	0.034	0.007	1	0	0
270	Zambia	3426	Central	65177	Mkushi	2	2	202130233			2009		5			2	3		3						801106	* sorghum flour,raw *boiled*	A003T#F28.A07GL	Sorghum flour, PROCESS = Boiling		125	424		14.1			93.3	4.1		9	5.3	2	0	0.163	0.169	2.195	0.094	10	0	0
270	Zambia	3426	Central	65177	Mkushi	2	2	202130233			2009		5			6	3		3						801106	* sorghum flour,raw *boiled*	A003T#F28.A07GL	Sorghum flour, PROCESS = Boiling		76	258		8.6			56.7	2.5		5	3.2	1.2	0	0.099	0.103	1.335	0.057	6	0	0
270	Zambia	3426	Central	65177	Mkushi	2	2	202130233			2009		5			6	3		3						808007	* groundnuts, powder, raw, *boiled*	A015H#F28.A07LA$F28.A07KG$F28.A07GL$F03.A06JD	Peanuts, PROCESS = Grinding / milling / crushing, PROCESS = Drying (dehydration), PROCESS = Boiling, PHYSICAL-STATE = Powder		18	102		4.6			2.9	8.9		17	0.8	0.6	0	0.115	0.024	2.172	0.063	43	0	0
270	Zambia	3426	Central	65177	Mkushi	2	2	202130233			2009		5			2	3		3						818001	* rape leaves,fresh,raw, *boiled*	A0DLD#F28.A07GL	Rape kales, PROCESS = Boiling		32	16		1.1			3.2	0.2		43	0.5	0.1	26.9	0.032	0.04	0.304	0.082	7	0	234
[truncated: 10,234 more rows]
[truncated: 27 more columns]
