# Supplementary material for: Potential contribution of cereal and milk based fermented foods to dietary nutrient intake of 1-5 years old children in Central province in Zambia
Source: PLoS One. 2020 May 8;15(5):e0232824. doi: 10.1371/journal.pone.0232824 (PMC7209124; doi:10.1371/journal.pone.0232824)
Supplement: S2 Data — (XLSX) [file pone.0232824.s002.xlsx]

## Sheet: Consumption
Consumption
Variable Information				Variable Values
Name Data Provider	Description	Status	Type	Label	Values	Example
ADM0_NAME	Country name	Compulsory	Controlled vocabulary	Country	See "G2014_2013_2_mid" spreadsheet	Burkina Faso
ADM1_NAME	Region Name	Compulsory	Controlled vocabulary	Region	See "G2014_2013_2_mid" spreadsheet	Centre-ouest
ADM2_NAME	Sub-region Name	Facultative	Controlled vocabulary	Subregion	See "G2014_2013_2_mid" spreadsheet	Sanguie
ROUND	Round number. If the survey was not carried out over different season or clear separated time span, the round number will always be 1.	Compulsory	Numeric $3.	Round		1
SURVEY_DAY	Ordinal number of the survey day	Compulsory	Numeric $2.	Recall number		1
SUBJECT	Unique subject identifier	Compulsory	ID (Numeric max $20.)	Subject identification	Can vary according to surveys	1101102302
CONSUMPTION_DAY	Day of consumption	Compulsory	Numeric $2.	Day of consumption	From 01 to 31	27
CONSUMPTION_MONTH	Month of consumption	Compulsory	Numeric $2.	Month of consumption	From 01 to 12	07
CONSUMPTION_YEAR	Year of consumption	Compulsory	Numeric $4.	Year of consumption		2010
EXCEPTION_DAY	The subject reported to have followed a exceptional diet in the specific day because of a special event (e.g. sickness, wedding party, religious event, etc.)	Facultative	Controlled vocabulary	Exceptional diet the day of consumption	1 No 2 Yes, unspecified 3 Yes, consumed more than normal 4 Yes, consumed less than normal 5 Unspecified	1
CONSUMPTION_TIME_HOUR	Time of consumption (hours - from 00 to 23)	Facultative	Numeric $2.	Time of consumption (hours)		10
CONSUMPTION_TIME_MINUTES	Time of consumption (minutes - from 00 to 59)	Facultative	Numeric $2.	Time of consumption (minutes)		30
MEAL	Period of consumption (if time is not available)	Facultative	Controlled vocabulary	Period of consumption	1 Before breakfast 2 Breakfast 3 Snack between breakfast and lunch 4 Lunch 5 Snack between lunch and dinner 6 Dinner 7 Snack after dinner 8 Unspecified	3
PLACE	Place of consumption	Facultative	Controlled vocabulary	Place of consumption	1 Home 2 Out of home 3 Unspecified	1
EAT_SEQ	Ordinal number of the eating occasion within the meal. Each different food, recipe and composite food determines an eating occasion.	Facultative	Numeric $3.			1
FOOD_TYPE	Type of the eating occasion	Facultative	Controlled vocabulary	Type of the eating occasion	1 Food item 2 Standard recipe 3 Individual recipe 4 Composite dish 5 Unspecified	1
RECIPE_CODE	Unique identifier of the recipe if applicable (code to be repeated for each ingredient belonging to the recipe)	Facultative	Text $10.	ID Recipe	Can vary according to surveys	12546
RECIPE_DESCR	Description of the recipe, when applicable	Compulsory if RECIPE_CODE filled in; Facultative otherwise	Text $100.	Recipe description	Can vary according to surveys	SOUPE DE POISSON
FOODEX2_RECIPE_CODE	FoodEx2 code for the recipe (with facet if necessary)	Compulsory if RECIPE_CODE filled in; Facultative otherwise	Text $100.	FoodEx2 recipe code	Can vary according to surveys	A041X
FOODEX2_RECIPE_DESCR	FoodEx2 description of the recipe	Compulsory if RECIPE_CODE filled in; Facultative otherwise	Text $100.	FoodEx2 recipe description	Can vary according to surveys	Fish soup
AMOUNT_RECIPE	Amount consumed of the total recipe or composite food (g)	Compulsory if RECIPE_CODE filled in; Facultative otherwise	Numeric $4.	Amount recipe consumed (g)		612
CODE_INGREDIENT	Original ingredient code in the dataset	Facultative	Numeric $50.	Original ingredient code		76037
INGREDIENT	Description of the food item/ingredient	Compulsory	Text $100.	Food item or Ingredient description	Can vary according to surveys	POISSON,CARPE,BOUILLI,SANS PEAU
FOODEX2_INGR_CODE	FoodEx2 code of the ingredient (with facet if necessary)	Compulsory	Text $100.	FoodEx2 ingredient code	Can vary according to surveys	A027C#F28.A07GL$F20.A07QR
FOODEX2_INGR_DESCR	FoodEx2 description of the food item/ingredient	Compulsory	Text $100.	FoodEx2 ingredient description	Can vary according to surveys	Carps, PROCESS = Boiling, PART-CONSUMED-ANALYSED = W/o skin
FOOD_AMOUNT_UNPROC	Amount (edible) consumed before processing (g)	Facultative	Numeric $10.	Amount (edible) consumed before processing (g)		154
FOOD_AMOUNT_PROC	Amount (edible) consumed after processing (g)	Compulsory	Numeric $10.	Amount (edible) consumed after processing (g)		609.583
ENERGY	Energy (kcal)	Compulsory	Numeric $10.	Energy (kcal)		69.9417
WATER	Water (g)	Facultative	Numeric $10.	Water (g)		500
PROTEIN	Protein (g)	Facultative	Numeric $10.	Protein (g)		0
A_PROT	Animal protein (g)	Facultative	Numeric $10.	Animal protein (g)		0
V_PROT	Vegetal protein (g)	Facultative	Numeric $10.	Vegetal protein (g)		0
CARBOH	Carbohydrates (g)	Facultative	Numeric $10.	Carbohydrates (g)		34.65
FAT	Fat (g)	Facultative	Numeric $10.	Fat (g)		0
SAT_FAT	Saturated fat (g)	Facultative	Numeric $10.	Saturated fat (g)		218.167
CALC	Calcium (mg)	Facultative	Numeric $10.	Calcium (mg)		4.49167
IRON	Iron (mg)	Facultative	Numeric $10.	Iron (mg)		3.85
ZINC	Zinc (mg)	Facultative	Numeric $10.	Zinc (mg)		1.925
VITC	Vitamin C (mg)	Facultative	Numeric $10.	Vitamin C (mg)		0.320833
THIA	Thiamine (mg)	Facultative	Numeric $10.	Thiamine (mg)		0.859833
RIBO	Riboflavin (mg)	Facultative	Numeric $10.	Riboflavin (mg)		11.8387
NIAC	Niacin (mg)	Facultative	Numeric $10.	Niacin (mg)		1.05233
VITB6	Vitamin B6 (mg)	Facultative	Numeric $10.	Vitamin B6 (mg)		32.0833
FOLA	Folate (µg DFE)	Facultative	Numeric $10.	Folate (µg DFE)		47.6758
VITB12	Vitamin B12 (µg)	Facultative	Numeric $10.	Vitamin B12 (µg)		96.25
VITA	Vitamin A (µg RAE)	Facultative	Numeric $10.	Vitamin A (µg RAE)		0
BCAROT	Beta-carotene (µg)	Facultative	Numeric $10.	Beta-carotene (µg)		0
FIBTG	Fibre total dietary, or if missing, then [crude fibre] (g)	Facultative	Numeric $10.	Fibre total dietary, or if missing, then [crude fibre] (g)		0
MG	Magnesium (mg)	Facultative	Numeric $10.	Magnesium (mg)		0
PHOS	Phosphorus (mg)	Facultative	Numeric $10.	Phosphorus (mg)		0
POTA	Potassium (mg)	Facultative	Numeric $10.	Potassium (mg)		0
NA	Sodium (mg)	Facultative	Numeric $10.	Sodium (mg)		0
CU	Copper (mg)	Facultative	Numeric $10.	Copper (mg)		0
RETOL	Retinol (mcg)	Facultative	Numeric $10.	Retinol (mcg)		0
VITD	Vitamin D (mcg)	Facultative	Numeric $10.	Vitamin D (mcg)		0
VITE	Vitamin E (in alpha-tocopherol equivalents) or [alpha-tocopherol] (mg)	Facultative	Numeric $10.	Vitamin E (in alpha-tocopherol equivalents) or [alpha-tocopherol] (mg)		0
ADSUGAR	Added sugar (g)	Facultative	Numeric $10.	Added sugar (g)		0
MUFA	Monounsaturated fat (g)	Facultative	Numeric $10.	Monounsaturated fat (g)		0
PUFA	Poly-unsaturated fat (g)	Facultative	Numeric $10.	Poly-unsaturated fat (g)		0
N6	Omega-6 fatty acid (g)	Facultative	Numeric $10.	Omega-6 fatty acid (g)		0
SEAFOOD_N3	Eicosapentaenoic acid + Docosahexaenoic acid (g)	Facultative	Numeric $10.	Eicosapentaenoic acid + Docosahexaenoic acid (g)		0
PLANT_N3	Alpha-linolenic acid (g)	Facultative	Numeric $10.	Alpha-linolenic acid (g)		0
TFA	Trans fatty acid (g)	Facultative	Numeric $10.	Trans fatty acid (g)		0
CHOL	Cholesterol (mg)	Facultative	Numeric $10.	Cholesterol (mg)		0
IOD	Iodine (mg)	Facultative	Numeric $10.	Iodine (mg)		0
SE	Selenium (mg)	Facultative	Numeric $10.	Selenium (mg)		0
VITK	Vitamin K (g)	Facultative	Numeric $10.	Vitamin K (g)		0
Please add any additional macro or micronutrient available by indicating at least the variable name and the description with unit of measurement.
